# Supplementary material for: Animating hydrogel knotbots with topology-invoked self-regulation
Source: Nat Commun. 2024 Jan 5;15:300. doi: 10.1038/s41467-023-44608-x (PMC10770334; doi:10.1038/s41467-023-44608-x)
Supplement: Supplementary file 12 — Source Data [file 41467_2023_44608_MOESM12_ESM.xlsx]

## Sheet: Fig.1
Fig. 1e (SAXS data of the anisotropic gel)					Fig. 1h (Bending angle of the gel)			Fig. 1h (Local temperatures of the gel)
25°C		40°C							Side dorsal to light	Side facing to light
Azimuthal angle (°)	Intensity (arb. units)	Azimuthal angle (°)	Intensity (arb. units)		Time (s)	Bending angle (°)		Time (s)	Temperature (°C)	Temperature (°C)
0.5	920.424	0.5	325.985		0	0		0	23.2	23.45
1.5	1257.92	1.5	453.297		1	3.12		1	23.3	24.55
2.5	1296.92	2.5	462.371		2	10.155		2	23.64	28.32
3.5	1307.5	3.5	463.367		3	27.87		3	24.56	32.44
4.5	1286.81	4.5	454.882		4	39.944		4	25.73	36.23
5.5	1271.47	5.5	454.146		5	58.335		5	26.24	39.63
6.5	1226	6.5	451.523		6	46.237		6	26.89	36.05
7.5	1178.83	7.5	445.542		7	26.698		7	27.39	34.34
8.5	1126.61	8.5	443.367		8	16.027		8	27.65	31.97
9.5	1067.07	9.5	439.02		9	9.839		9	27.54	30.33
10.5	1014.46	10.5	437.841		10	7.415		10	27.54	29.15
11.5	959.084	11.5	432.859		12	6.196		11	27.48	28.24
12.5	903.424	12.5	425.824		14	4.795		12	27.24	27.51
13.5	845.578	13.5	420.089		16	3.48		13	26.86	26.93
14.5	790.984	14.5	415.969		18	3.48		14	26.49	26.52
15.5	738.378	15.5	410.519		20	2.418		15	26.16	26.13
16.5	689.622	16.5	405.514		21	3.709		16	25.85	25.79
17.5	640.234	17.5	399.584		22	11.445		17	25.46	25.41
18.5	598.993	18.5	397.269		23	27.29		18	25.21	25.19
19.5	554.006	19.5	391.405		24	44.602		19	25.01	24.95
20.5	519.57	20.5	388.729		25	56.37		20	24.82	24.77
21.5	485.271	21.5	384.177		26	49.73		21	24.78	25.32
22.5	453.206	22.5	380.178		27	36.057		22	24.84	28.45
23.5	424.027	23.5	374.023		28	20.832		23	25.44	31.92
24.5	400.198	24.5	370.638		29	14.795		24	25.68	36.37
25.5	377.567	25.5	365.67		30	9.632		25	26.45	40.09
26.5	354.627	26.5	359.544		32	6.795		26	27.32	37.29
27.5	338.089	27.5	358.07		34	4.748		27	27.62	34.87
28.5	323.944	28.5	352.95		36	4.393		28	27.53	32.28
29.5	309.444	29.5	349.35		38	2.528		29	27.54	30.5
30.5	299.023	30.5	347.352		40	2.067		30	27.48	29.22
31.5	288.354	31.5	346.276		41	4.104		31	27.21	28.27
32.5	279.906	32.5	360.004		42	12.754		32	26.87	27.58
33.5	279.983	33.5	372.108		43	25.958		33	26.49	26.99
34.5	285.167	34.5	385.165		44	45.704		34	26.17	26.53
35.5	291.634	35.5	401.618		45	59.518		35	25.84	26.14
36.5	299.31	36.5	414.055		46	48.657		36	25.56	25.82
37.5	306.083	37.5	413.871		47	32.846		37	25.03	25.23
38.5	310.779	38.5	404.887		48	17.201		38	25.12	25.29
39.5	302.511	39.5	392.778		49	13.012		39	24.7	24.87
40.5	298.139	40.5	389.682		50	10.287		40	24.45	24.71
41.5	290.06	41.5	382.003		52	6.762		41	24.42	24.59
42.5	289.306	42.5	380.274		54	5.615		42	24.54	27.03
43.5	278.03	43.5	365.975		56	3.872		43	24.68	30.85
44.5	282.524	44.5	372.546		58	3.396		44	25.18	35
45.5	267.767	45.5	353.863		60	2.996		45	25.93	39.89
46.5	265.12	46.5	350.581		61	5.53		46	26.43	36.48
47.5	266.835	47.5	351.863		62	19.087		47	26.79	34.43
48.5	260.654	48.5	344.368		63	39.17		48	26.95	31.76
49.5	261.71	49.5	342.712		64	56.486		49	26.97	29.98
50.5	259.161	50.5	338.831		65	64.921		50	26.94	28.71
51.5	256.343	51.5	334.341		66	55.268		51	26.74	27.8
52.5	255.191	52.5	331.201		67	42.085		52	26.46	27.06
53.5	253.79	53.5	328.306		68	19.59		53	26.11	26.49
54.5	252.319	54.5	327.6		69	13.28		54	25.79	26.07
55.5	250.892	55.5	323.761		70	8.395		55	25.49	25.69
56.5	250.948	56.5	322.353		72	6.281		56	25.2	25.38
57.5	248.861	57.5	318.161		74	5.465		57	24.9	25.08
58.5	250.881	58.5	316.501		76	4.768		58	24.7	24.88
59.5	247.069	59.5	312.215		78	4.201		59	24.4	24.59
60.5	248.326	60.5	311.693		80	3.668		60	24.3	24.46
61.5	246.767	61.5	307.085					61	24.38	24.77
62.5	245.955	62.5	306.478					62	24.43	28.23
63.5	244.847	63.5	302.198					63	24.51	32.55
64.5	244.452	64.5	300.044					64	25.18	36.98
65.5	242.907	65.5	296.497					65	26.33	40.89
66.5	243.776	66.5	296.688					66	26.76	36.82
67.5	243.902	67.5	295.143					67	27.2	34.28
68.5	244.769	68.5	296.725					68	27.42	31.76
69.5	245.213	69.5	295.641					69	27.23	29.98
70.5	244.192	70.5	295.526					70	27.16	28.79
71.5	245.672	71.5	294.069					71	26.89	27.88
72.5	247.977	72.5	295.228					72	26.54	27.2
73.5	246.349	73.5	295.57					73	26.19	26.61
74.5	248.501	74.5	297.928					74	25.87	26.16
75.5	248.982	75.5	294.959					75	25.56	25.79
76.5	251.383	76.5	296.818					76	25.3	25.48
77.5	252.556	77.5	296.21					77	25.03	25.21
78.5	253.665	78.5	296.756					78	24.72	24.85
79.5	256.118	79.5	299.308					79	24.51	24.54
80.5	257.264	80.5	300.507					80	24.24	24.29
81.5	257.006	81.5	300.029					--	--	--
82.5	259.233	82.5	301.569					--	--	--
83.5	257.407	83.5	302.586					--	--	--
84.5	257.34	84.5	301.952					--	--	--
85.5	258.555	85.5	301.805					--	--	--
86.5	259.542	86.5	303.686					--	--	--
87.5	258.109	87.5	303.428					--	--	--
88.5	255.874	88.5	299.975					--	--	--
89.5	265.03	89.5	309.891					--	--	--
90.5	254.448	90.5	298.032					--	--	--
91.5	261.803	91.5	307.173					--	--	--
92.5	256.476	92.5	302.428					--	--	--
93.5	257.355	93.5	305.618					--	--	--
94.5	259.143	94.5	306.797					--	--	--
95.5	257.743	95.5	306.43					--	--	--
96.5	256.282	96.5	305.657					--	--	--
97.5	258.83	97.5	307.981					--	--	--
98.5	257.2	98.5	309.066					--	--	--
99.5	257.732	99.5	306.501					--	--	--
100.5	256.709	100.5	308.45					--	--	--
101.5	258.143	101.5	308.865					--	--	--
102.5	258.173	102.5	313.397					--	--	--
103.5	260.829	103.5	316.713					--	--	--
104.5	257.265	104.5	313.492					--	--	--
105.5	260.5	105.5	317.375					--	--	--
106.5	258.457	106.5	315.541					--	--	--
107.5	260.657	107.5	317.966					--	--	--
108.5	260.198	108.5	319.487					--	--	--
109.5	261.356	109.5	320.462					--	--	--
110.5	260.122	110.5	320.708					--	--	--
111.5	260.914	111.5	323.714					--	--	--
112.5	261.225	112.5	325.504					--	--	--
113.5	261.059	113.5	329.725					--	--	--
114.5	263.812	114.5	332.463					--	--	--
115.5	264.312	115.5	334.457					--	--	--
116.5	264.927	116.5	335.985					--	--	--
117.5	262.952	117.5	336.843					--	--	--
118.5	264.999	118.5	342.764					--	--	--
119.5	266.952	119.5	344.163					--	--	--
120.5	270.181	120.5	347.78					--	--	--
121.5	271.333	121.5	350.909					--	--	--
122.5	275.309	122.5	355.165					--	--	--
123.5	278.457	123.5	359.844					--	--	--
124.5	279.845	124.5	360.477					--	--	--
125.5	286.011	125.5	366.405					--	--	--
126.5	288.066	126.5	369.117					--	--	--
127.5	290.561	127.5	372.761					--	--	--
128.5	293.37	128.5	379.066					--	--	--
129.5	293.916	129.5	380.886					--	--	--
130.5	299.023	130.5	389.353					--	--	--
131.5	297.826	131.5	388.787					--	--	--
132.5	303.096	132.5	400.453					--	--	--
133.5	299.983	133.5	397.244					--	--	--
134.5	317.444	134.5	--					--	--	--
135.5	298.347	135.5	400.85					--	--	--
136.5	312.704	136.5	--					--	--	--
137.5	316.186	137.5	--					--	--	--
138.5	324.902	138.5	--					--	--	--
139.5	331.127	139.5	--					--	--	--
140.5	341.704	140.5	--					--	--	--
141.5	345.929	141.5	--					--	--	--
142.5	340.8	142.5	--					--	--	--
143.5	331.827	143.5	--					--	--	--
144.5	323.981	144.5	--					--	--	--
145.5	316.507	145.5	--					--	--	--
146.5	309.961	146.5	--					--	--	--
147.5	304.978	147.5	415.323					--	--	--
148.5	313.579	148.5	403.841					--	--	--
149.5	319.615	149.5	403.166					--	--	--
150.5	328.129	150.5	408.122					--	--	--
151.5	338.514	151.5	413.723					--	--	--
152.5	349.664	152.5	418.458					--	--	--
153.5	359.583	153.5	420.069					--	--	--
154.5	371.806	154.5	425.054					--	--	--
155.5	383.648	155.5	427.692					--	--	--
156.5	397.026	156.5	431.165					--	--	--
157.5	413.439	157.5	436.33					--	--	--
158.5	428.876	158.5	439.183					--	--	--
159.5	447.726	159.5	443.234					--	--	--
160.5	466.262	160.5	446.282					--	--	--
161.5	487.742	161.5	447.193					--	--	--
162.5	513.798	162.5	453.288					--	--	--
163.5	540.77	163.5	456.09					--	--	--
164.5	571.468	164.5	458.454					--	--	--
165.5	603.989	165.5	460.426					--	--	--
166.5	644.64	166.5	467.744					--	--	--
167.5	680.52	167.5	470.627					--	--	--
168.5	719.988	168.5	470.861					--	--	--
169.5	759.813	169.5	473.026					--	--	--
170.5	805.779	170.5	476.184					--	--	--
171.5	856.485	171.5	479.317					--	--	--
172.5	899.976	172.5	478.723					--	--	--
173.5	950.559	173.5	481.837					--	--	--
174.5	998.526	174.5	482.983					--	--	--
175.5	1035.54	175.5	479.926					--	--	--
176.5	1096.23	176.5	486.814					--	--	--
177.5	1136.48	177.5	483.628					--	--	--
178.5	1172.17	178.5	482.547					--	--	--
179.5	1238.77	179.5	492.156					--	--	--
180.5	1250.23	180.5	481.69					--	--	--
181.5	1296.13	181.5	484.613					--	--	--
182.5	1308.51	182.5	475.029					--	--	--
183.5	1348.63	183.5	478.881					--	--	--
184.5	1346.11	184.5	470.992					--	--	--
185.5	1359.26	185.5	473.802					--	--	--
186.5	1343.66	186.5	471.5					--	--	--
187.5	1318.31	187.5	466.955					--	--	--
188.5	1288.47	188.5	467.371					--	--	--
189.5	1237.01	189.5	461.759					--	--	--
190.5	1178.74	190.5	456.042					--	--	--
191.5	1126.8	191.5	452.725					--	--	--
192.5	1060.08	192.5	448.163					--	--	--
193.5	1006.54	193.5	443.927					--	--	--
194.5	948.613	194.5	440.337					--	--	--
195.5	885.932	195.5	436.158					--	--	--
196.5	825.45	196.5	429.394					--	--	--
197.5	767.889	197.5	422.017					--	--	--
198.5	723.811	198.5	420.541					--	--	--
199.5	664.575	199.5	413.403					--	--	--
200.5	620.298	200.5	408.986					--	--	--
201.5	576.047	201.5	402.957					--	--	--
202.5	536.646	202.5	405					--	--	--
203.5	501.86	203.5	--					--	--	--
204.5	479.711	204.5	--					--	--	--
205.5	479.051	205.5	--					--	--	--
206.5	474.384	206.5	--					--	--	--
207.5	480.663	207.5	--					--	--	--
208.5	483.228	208.5	--					--	--	--
209.5	482.936	209.5	--					--	--	--
210.5	471.831	210.5	--					--	--	--
211.5	436.316	211.5	--					--	--	--
212.5	412.489	212.5	--					--	--	--
213.5	388.809	213.5	--					--	--	--
214.5	368.023	214.5	--					--	--	--
215.5	351.526	215.5	--					--	--	--
216.5	335.699	216.5	--					--	--	--
217.5	323.499	217.5	404.229					--	--	--
218.5	311.239	218.5	392.714					--	--	--
219.5	306.321	219.5	389.194					--	--	--
220.5	294.957	220.5	378.383					--	--	--
221.5	287.8	221.5	372.747					--	--	--
222.5	283.41	222.5	367.935					--	--	--
223.5	273.343	223.5	355.86					--	--	--
224.5	267.968	224.5	350.882					--	--	--
225.5	269.505	225.5	355.416					--	--	--
226.5	260.123	226.5	343.053					--	--	--
227.5	255.786	227.5	336.285					--	--	--
228.5	255.149	228.5	334.14					--	--	--
229.5	250.872	229.5	325.71					--	--	--
230.5	248.494	230.5	324.295					--	--	--
231.5	243.427	231.5	318.973					--	--	--
232.5	239.545	232.5	311.912					--	--	--
233.5	237.943	233.5	307.888					--	--	--
234.5	235.619	234.5	305.581					--	--	--
235.5	235.505	235.5	303.658					--	--	--
236.5	233.757	236.5	300.944					--	--	--
237.5	231.607	237.5	297.538					--	--	--
238.5	231.339	238.5	296.608					--	--	--
239.5	230.257	239.5	292.577					--	--	--
240.5	229.689	240.5	291.487					--	--	--
241.5	229.645	241.5	289.696					--	--	--
242.5	229.645	242.5	285.147					--	--	--
243.5	229.645	243.5	285.703					--	--	--
244.5	229.645	244.5	285.703					--	--	--
245.5	229.645	245.5	285.703					--	--	--
246.5	229.645	246.5	285.703					--	--	--
247.5	229.645	247.5	285.703					--	--	--
248.5	229.645	248.5	285.703					--	--	--
249.5	229.645	249.5	285.703					--	--	--
250.5	229.645	250.5	285.703					--	--	--
251.5	229.645	251.5	285.703					--	--	--
252.5	229.645	252.5	285.703					--	--	--
253.5	229.645	253.5	285.703					--	--	--
254.5	202.61	254.5	285.703
255.5	195.514	255.5	285.703
256.5	187.632	256.5	285.703
257.5	178.679	257.5	285.703
258.5	167.429	258.5	285.703
259.5	152.291	259.5	285.703
260.5	137.362	260.5	285.703
261.5	116.617	261.5	285.703
262.5	93.6462	262.5	285.703
263.5	66.8832	263.5	285.703
264.5	49.0748	264.5	285.703
265.5	43.5589	265.5	285.703
266.5	32.5793	266.5	285.703
267.5	28.0768	267.5	285.703
268.5	0	268.5	285.703
269.5	0	269.5	285.703
270.5	0	270.5	285.703
271.5	0	271.5	285.703
272.5	26.5412	272.5	37.3341
273.5	31.4991	273.5	46.8341
274.5	42.8101	274.5	62.6677
275.5	46.456	275.5	67.0496
276.5	51.0443	276.5	73.5078
277.5	75.9321	277.5	100.443
278.5	99.3418	278.5	125.947
279.5	120.067	279.5	148.971
280.5	138.927	280.5	169.906
281.5	153.254	281.5	186.855
282.5	165.717	282.5	201.003
283.5	177.225	283.5	213.316
284.5	186.77	284.5	225.313
285.5	196.642	285.5	237.827
286.5	203.415	286.5	246.259
287.5	209.649	287.5	254.393
288.5	215.16	288.5	262.038
289.5	219.586	289.5	269.087
290.5	225.19	290.5	277.689
291.5	227.555	291.5	283.504
292.5	230.322	292.5	290.603
293.5	232.805	293.5	294.482
294.5	234.019	294.5	297.57
295.5	234.603	295.5	298.92
296.5	236.504	296.5	300.858
297.5	238.289	297.5	302.986
298.5	240.249	298.5	309.392
299.5	244.541	299.5	311.909
300.5	247.535	300.5	314.636
301.5	248.188	301.5	316.02
302.5	251.893	302.5	318.768
303.5	254.469	303.5	322.884
304.5	259.532	304.5	329.398
305.5	261.868	305.5	332.807
306.5	262.396	306.5	335.292
307.5	268.047	307.5	343.539
308.5	268.82	308.5	346.149
309.5	270.118	309.5	352.44
310.5	273.658	310.5	357.319
311.5	274.466	311.5	361.145
312.5	280.828	312.5	369.903
313.5	279.826	313.5	370.594
314.5	278.544	314.5	369.662
315.5	299.67	315.5	396.411
316.5	296.108	316.5	393.369
317.5	300.223	317.5	399.459
318.5	310.952	318.5	410.848
319.5	314.669	319.5	413.524
320.5	323.602	320.5	424.991
321.5	331.619	321.5	433.564
322.5	340.776	322.5	439.065
323.5	356.25	323.5	451.062
324.5	370.523	324.5	460.741
325.5	385.878	325.5	472.458
326.5	398.073	326.5	481.85
327.5	415.526	327.5	497.217
328.5	438.699	328.5	516.88
329.5	464.092	329.5	538.066
330.5	469.174	330.5	559.381
331.5	458.756	331.5	561.249
332.5	446.906	332.5	535.151
333.5	437.401	333.5	508.317
334.5	422.772	334.5	484.114
335.5	410.255	335.5	456.881
336.5	415.678	336.5	432.369
337.5	433.037	337.5	425.752
338.5	454.126	338.5	430.771
339.5	476.394	339.5	432.527
340.5	502.139	340.5	433.797
341.5	528.572	341.5	438.141
342.5	558.778	342.5	443.018
343.5	592.809	343.5	447.26
344.5	627.203	344.5	449.191
345.5	666.553	345.5	450.831
346.5	707.825	346.5	455.448
347.5	747.344	347.5	456.844
348.5	790.072	348.5	459.65
349.5	838.543	349.5	464.466
350.5	881.18	350.5	463.483
351.5	933.209	351.5	468.985
352.5	973.844	352.5	468.244
353.5	1022.25	353.5	470.004
354.5	1071.22	354.5	470.66
355.5	1100.28	355.5	465.99
356.5	1155.86	356.5	473.241
357.5	1180.54	357.5	465.665
358.5	1226.41	358.5	467.877
359.5	1247.59	359.5	462.962

## Sheet: Fig.2
Fig. 2d (Rolling angle and rolling speed with irradiation time)				Fig. 2i (Rolling and spinning speed of T0, T+1, and T-1 knotbots)
Time (s)	Rolling angle (°)	Rolling speed (° s-1)		Rolling speed (° s-1)					Mean (n ≥ 3)	SD	Spinning speed			Mean (n ≥ 3)	SD
0	0	0		T0	7.03	7.14	6.26	7.73	7.04	0.52312	0.774	0.885	0.62	0.75967	0.10866
1	0.07222	0.14444		T+1	28.91	24.83	32.58		26.985	4.13633	2.29	3.23	1.1	2.20667	0.87156
2	0.28889	0.28889		T-1	21.62	8.86	13.997	9.794	10.8837	2.23424	0.963	0.457	0.5558	0.6586	0.21899
3	0.65	0.43333
4	1.15556	0.57778
5	1.80556	0.72222
6	2.6	0.86667
7	3.53889	1.0111
8	4.62222	1.1556
9	5.85	1.3
10	7.22222	1.4444
11	8.73889	1.5889
12	10.4	1.7333
13	12.2056	1.8778
14	14.1556	2.0222
15	16.25	2.1667
16	18.4889	2.3111
17	20.8722	2.4556
18	23.4	2.6076
19	25.33	2.7223
20	27.64	2.7778
21	30.19	2.8873
22	32.95	3.1058
23	35.85	3.4816
24	38.86	3.6731
25	41.97	3.7943
26	45.17	3.9039
27	48.53	4.0462
28	52.01	4.1982
29	55.64	4.3526
30	59.62	4.9106
31	64.16	5.4722
32	68.91	5.5006
33	73.68	5.2335
34	78.18	5.0684
35	82.64	5.1327
36	87.19	5.4703
37	91.96	5.8988
38	97.18	5.9129
39	102.47	5.4828
40	107.49	5.6352
41	112.49	6.291
42	117.64	6.7306
43	123.41	6.806
44	129.48	6.7659
45	135.57	7.0134
46	141.69	8.1453
47	148.02	7.7309
48	155.28	6.8911
49	162.49	6.8223
50	168.93	7.2274
51	175.09	7.0127
52	181.356	6.2705
53	187.805	6.3112
54	193.865	7.0463
55	199.454	7.1258
56	205.061	7.0291
57	211.213	7.0346
58	217.596	8.189
59	223.914	8.0613
60	230.194	6.9787
61	236.709	6.875
62	244.113	7.2337
63	251.273	7.2385
64	257.59	6.4312
65	263.758	6.445
66	270.147	6.9145
67	276.658	7.4029
68	282.746	7.3501
69	288.463	7.3353
70	294.271	7.8617
71	300.703	8.6801
72	307.302	8.0559
73	313.862	7.3685
74	320.449	7.3374
75	327.57	7.7331
76	335.445	7.4574
77	342.923	6.7764
78	349.631	6.8082
79	356.256	7.6705
80	363.211	7.5599
81	370.168	7.4377
82	376.498	7.4059
83	382.58	8.4674
84	388.81	8.0101
85	395.61	7.0038
86	402.44	6.8083
87	409.13	7.3589
88	415.76	7.2405
89	422.98	6.429
90	430.58	6.4489
91	437.51	7.0886
92	443.8	7.2556
93	450	7.0399
94	456.57	7.0316
95	463.06	7.7564
96	468.96	8.1132
97	474.72	7.1614
98	480.72	6.82
99	487.2	6.8333
100	493.64	7.1365
101	499.94	6.4848
102	506.24	6.2837
103	513.34	6.3725
104	520.64	7.1497
105	527.25	7.1005
106	533.42	7.0404
107	539.583	7.1172
108	546.061	8.259
109	552.353	7.8537
110	557.995	7.001
111	563.609	6.8555
112	569.589	7.3277
113	575.975	7.111
114	582.318	6.4001
115	588.605	6.4336
116	594.978	7.2532
117	602.245	7.372
118	609.513	7.319
119	615.981	7.3462
120	622.194	8.4802
121	628.476	8.5206
122	635.019	7.4811
123	641.289	7.372
124	646.977	7.6582
125	652.718	7.7057
126	658.988	6.9198
127	665.585	6.7805
128	672.138	7.0192
129	678.711	7.6608
130	685.509	7.5202
131	693.345	7.4151
132	701.008	7.7057
133	707.813	8.4757
134	714.442	7.7497
135	721.292	6.9872
136	728.278	6.8348
137	734.834	7.3448
138	740.9	7.1381
139	747	6.4456
140	753.71	6.4747
141	760.55	7.261
142	767.25	7.1882
143	773.89	7.0619
144	780.84	7.0367
145	788.5	8.3123
146	795.71	7.9678
147	802.08	6.8641
148	808.26	6.8054
149	814.74	7.2135
150	821.28	7.0812
151	827.3	6.1829
152	833.05	6.2872
153	838.85	6.8453
154	845.31	7.1469
155	851.78	7.0306
156	858.09	7.0209
157	864.41	7.6114
158	871.23	8.1609
159	878.61	7.3728
160	885.43	6.935
161	891.61	7.0267
162	897.73	7.2726
163	904.159	6.8103
164	910.543	6.4228
165	916.29	6.6412
166	921.912	7.3526
167	927.752	7.3765
168	934.148	7.3304
169	940.504	7.4726
170	946.777	8.7503
171	953.112	8.3794
172	960.242	7.4023
173	967.596	7.3006
174	974.271	7.7969
175	980.51	7.6216
176	986.711	6.7542
177	993.269	6.7808
178	999.62	7.5188
179	1005.33	7.606
180	1011.08	7.4289
181	1017.15	7.3295
182	1023.77	8.3288
183	1030.33	8.2875
184	1036.9	7.1816
185	1043.6	6.9155
186	1051.26	7.1086
187	1059.01	7.2392
188	1065.93	6.6647
189	1072.59	6.4492
190	1079.28	6.743
191	1086.3	7.293
192	1092.94	7.209
193	1098.99	7.0495
194	1105.05	7.3585
195	1111.62	8.2225
196	1118.47	7.7422
197	1125.12	6.87
198	1131.78	6.7936
199	1138.57	7.1983
200	1146.21	6.9165

## Sheet: Fig.3
Fig. 3f (Simulated results)					Fig. 3g (Variations of rotation angle and rolling angle as functions of time)								Fig. 3h (Variations of rotation angle as a function of rolling angle)							Fig. 3h (Inset) (Ratio of rotation speed to rolling speed)							Fig. 3i (Rotation speed and rolling speed of the right-handed trefoil knotbot under clockwise and anticlockwise scanning light)
Time (s)	Polar angle (°)	Polar radius (mm)	Rolling angle (°)			Light intensity (W cm-2)							Light intensity (W cm-2)							Light intensity (W cm-2)	Ratio			Mean (n ≥ 3)	SD			Rotation speed (° s-1)						Mean (n ≥ 3)	SD	Rolling speed (° s-1)						Mean (n ≥ 3)	SD
0	0	3.4171	-0.00789			0.6		0.7		0.8			0.6		0.7		0.8			0.6	0.71693	0.71693	0.71693	0.63939	0.07742		Clockwise	32	31.44	31.58	32.43	29.84	35.89	32.1967	1.83669	23.53	22.67	22.5	21.4	22	31.57	23.945	3.47099
0.00303	0.19875	3.3977	-0.05267		Time (s)	Rotation angle (°)	Rolling angle (°)	Rotation angle (°)	Rolling angle (°)	Rotation angle (°)	Rolling angle (°)		Rolling angle (°)	Rotation angle (°)	Rolling angle (°)	Rotation angle (°)	Rolling angle (°)	Rotation angle (°)		0.7	0.58239	0.70577	0.6443	0.64416	0.06169		Aticlockwise	24.91	18.9	19	24.7	24.16	22.12	22.2983	2.53358	19.2	20	14.9	16.5	21	14.6	17.7	2.49399
0.00607	0.57844	3.3827	0.06565		0	0	0	0	0	0	0		0	0	0	0	0	0		0.8	0.64724	0.60149	0.64441	0.63105	0.02564
0.01214	0.2464	3.3892	0.16336		1	0	0	0.871	0.635	1.272	0.3033		0	0	0.535	0.871	0.3033	1.272
0.01517	0.0657	3.3888	0.2901		2	0	0	1.201	2.535	3.011	3.704		0	0	0.635	0.871	3.704	3.011
0.02124	0.0237	3.3822	0.41697		3	0	0	2.933	5.416	4.479	4.104		0	0	2.535	1.201	4.104	4.479
0.03338	0.02449	3.3678	0.59643		4	0	0	3.714	8.527	5.364	5.374		0	0	5.416	2.933	5.374	5.364
0.05766	0.1356	3.3283	1.27712		5	0	0	3.714	9.26	6.158	8.236		0	0	8.527	3.714	8.236	6.158
0.10621	-0.11378	3.2715	1.95593		6	0	0	4.676	11.369	9.404	14		0	0	12.26	3.714	14	9.404
0.15476	-0.34272	3.2132	2.79188		7	0.07	1.254	5.284	13.075	13.375	22.427		1.254	0.07	15.369	4.676	22.427	13.375
0.20332	-0.76087	3.1596	4.15793		8	0.1	2.1	7.214	14.638	18.648	31.54		2.1	0.1	17.075	5.284	31.54	18.648
0.30042	-1.45967	3.0328	4.46415		9	0.116	3.286	7.852	16.441	24.133	42.244		3.286	0.116	19.538	7.214	42.244	24.133
0.3247	-1.16416	2.9994	5.25834		10	0.246	4.999	9.291	19.172	31.013	56.208		4.999	0.246	24.441	7.852	56.208	31.013
0.37325	-1.29577	2.9381	5.91207		11	0.306	5.322	10.198	22.047	36.361	66.929		5.322	0.306	30.782	9.291	66.929	36.361
0.42181	-1.53279	2.8827	6.56994		12	0.446	5.645	12.403	25.475	39.613	80.73		5.645	0.446	31.047	10.198	80.73	39.613
0.47036	-1.28335	2.8138	7.32761		13	0.446	6.368	13.965	28.263	43.799	96.684		6.368	0.446	36.475	12.403	96.684	43.799
0.51891	-0.8387	2.7489	8.20754		14	0.446	6.991	15.648	32.299	53.107	105.05		6.991	0.446	39.263	13.965	105.05	53.107
0.56747	-0.91522	2.7003	8.75152		15	0.858	8.614	18.96	36.648	60.68	120.888		8.614	0.858	43.299	15.648	120.888	60.68
0.61602	-0.84578	2.6561	9.26531		16	0.858	10.62	21.597	43.956	75.259	132.847		10.62	0.858	46.648	18.96	132.847	75.259
0.66457	-0.74372	2.6143	9.77302		17	1.269	10.62	26.03	49.786	78.783	141.717		10.62	1.269	48.956	21.597	141.717	78.783
0.71313	-0.64444	2.5744	10.2972		18	2.561	11.197	29.287	56.192	86.526	159.389		11.197	2.561	52.786	26.03	159.389	86.526
0.76168	-0.58686	2.5358	10.7837		19	2.561	12.997	33.324	63.422	94.215	169.027		12.997	2.561	57.192	29.287	169.027	94.215
0.81023	-0.53592	2.4998	11.2175		20	3.807	14.634	39.955	72.408	101.169	182.468		14.634	3.807	62.422	33.324	182.468	101.169
0.85879	-0.41334	2.4677	11.6055		21	5.047	17.466	45.027	79.625	108.439	191.433		17.466	5.047	69.408	39.955	191.433	108.439
0.90734	-0.23162	2.44	11.9804		22	5.46	19.221	47.916	87.837	116.18	206.205		19.221	5.46	77.625	45.027	206.205	116.18
0.95589	-0.03298	2.4142	12.3463		23	7.359	21.991	55.34	96.205	121.955	219.266		21.991	7.359	80.984	47.916	219.266	121.955
1.00445	0.18178	2.3906	12.6812		24	8.54	22.665	60.482	104.752	127.787	232.59		22.665	8.54	87.837	55.34	232.59	127.787
1.053	0.38347	2.3666	13.0336		25	10.362	23.799	64.425	113.019	137.281	248.854		23.799	10.362	93.205	60.482	248.854	137.281
1.10155	0.59511	2.3443	13.3845		26	11.381	25.656	69.015	119.946	138.136	259.27		25.656	11.381	99.752	64.425	259.27	138.136
1.15011	0.77519	2.3246	13.7041		27	12.735	27.623	74.226	128.425	148.273	270.99		27.623	12.735	109.019	69.015	270.99	148.273
1.19866	0.94694	2.3065	14.0158		28	15.207	29.946	79.16	134.981	152.34	283.658		29.946	15.207	124.213	74.226	283.658	152.34
1.24721	1.13234	2.29	14.3412		29	17.636	31.608	81.788	143.582	160.653	296.267		31.608	17.636	133.692	79.16	296.267	160.653
1.29577	1.30951	2.2754	14.6467		30	18.842	34.766	86.871	153.526	170.682	310.392		34.766	18.842	140.248	81.788	310.392	170.682
1.34432	1.49887	2.2645	14.9233		31	20.508	36.866	90.747	166.212	182.012	316.918		36.866	20.508	148.849	86.871	316.918	182.012
1.39287	1.71427	2.2561	15.2029		32	22.261	39.766	95.51	176.848	192.492	331.159		39.766	22.261	158.793	90.747	331.159	192.492
1.44143	1.944	2.2483	15.4479		33	23.813	41.054	104.806	186.386	202.822	343.068		41.054	23.813	171.479	95.51	343.068	202.822
1.48998	2.17334	2.2408	15.7083		34	24.164	41.814	108.45	195.595	208.609	353.36		41.814	24.164	182.115	104.806	353.36	208.609
1.53853	2.39611	2.2336	15.9554		35	26.283	44.78	111.546	206.234	218.081	366.049		44.78	26.283	191.653	108.45	366.049	218.081
1.58709	2.60333	2.2268	16.2091		36	28.208	46.8	114.53	213.965	223.751	378.049		46.8	28.208	200.862	111.546	378.049	223.751
1.63564	2.80448	2.2214	16.4453		37	30.587	50.958	117.787	221.317	230.782	394.789		50.958	30.587	211.501	114.53	394.789	230.782
1.68419	3.00179	2.2172	16.6721		38	31.855	52.617	121.733	229.132	237.069	415.813		52.617	31.855	219.232	117.787	415.813	237.069
1.73275	3.20042	2.2139	16.8761		39	33.323	55.838	126.793	238.016	245.136	432.42		55.838	33.323	226.584	121.733	432.42	245.136
1.7813	3.38186	2.2114	17.0578		40	34.413	57.893	135.047	244.746	256.716	442.013		57.893	34.413	234.399	126.793	442.013	256.716
1.82056	3.50934	2.2103	17.2526		41	35.343	59.611	139.811	253.248	264.227	452.358		59.611	35.343	243.283	135.047	452.358	264.227
1.85982	3.64696	2.2105	17.4189		42	38.416	61.436	145.108	265.194	274.658	472.515		61.436	38.416	250.013	139.811	472.515	274.658
1.89908	3.78878	2.212	17.5664		43	40.896	64.787	150.185	273.311	282.031	482.509		64.787	40.896	258.515	145.108	482.509	282.031
1.93834	3.95626	2.2137	17.6995		44	42.141	65.727	155.825	284.086	289.38	494.249		65.727	42.141	270.461	150.185	494.249	289.38
1.9776	4.11458	2.2158	17.8402		45	43.726	68.691	161.936	294.438	298.259	503.153		68.691	43.726	278.578	155.825	503.153	298.259
2.01687	4.26466	2.2188	17.9668		46	45.946	71.699	166.792	302.758	304.471	517.008		71.699	45.946	289.353	161.936	517.008	304.471
2.05613	4.42376	2.2222	18.1007		47	47.341	74.507	171.002	312.648	315.991	524.447		74.507	47.341	299.705	166.792	524.447	315.991
2.09539	4.58039	2.2261	18.2478		48	48.998	77.421	175.637	323.231	321.137	540.329		77.421	48.998	308.025	171.002	540.329	321.137
2.13465	4.7422	2.2307	18.395		49	50.592	79.486	180.377	329.868	329.471	550.343		79.486	50.592	317.915	175.637	550.343	329.471
2.17391	4.90668	2.2354	18.5404		50	51.425	82.063	184.693	337.658	335.8	561.123		82.063	51.425	328.498	180.377	561.123	335.8
2.21317	5.07692	2.2401	18.6726		51	52.746	84.486	192.192	345.758	342.254	571.381		84.486	52.746	335.135	184.693	571.381	342.254
2.25243	5.23577	2.2456	18.8083		52	54.213	86.158	197.644	354.316	348.74	574.305		86.158	54.213	342.925	192.192	574.305	348.74
2.29169	5.39157	2.2509	18.937		53	56.428	89.216	204.694	362.869	362.812	583.172		89.216	56.428	351.025	197.644	583.172	362.812
2.33096	5.55422	2.2568	19.0674		54	58.86	91.443	209.838	369.758	369.769	594.257		91.443	58.86	359.583	204.694	594.257	369.769
2.37022	5.71004	2.2628	19.2044		55	60.443	94.665	214.751	376.538	378.526	606.579		94.665	60.443	368.136	209.838	606.579	378.526
2.40948	5.86154	2.2702	19.3384		56	61.036	97.11	220.296	383.868	387.133	619.896		97.11	61.036	375.025	214.751	619.896	387.133
2.44874	6.01599	2.2772	19.4714		57	62.574	101.177	223.493	390.978	395.237	632.847		101.177	62.574	381.805	220.296	632.847	395.237
2.488	6.16615	2.2842	19.5949		58	63.895	102.485	229.417	393.648	407.617	648.84		102.485	63.895	389.135	223.493	648.84	407.617
2.52726	6.30853	2.292	19.7248		59	65.297	105.745	231.691	402.868	413.916	662.854		105.745	65.297	396.245	229.417	662.854	413.916
2.56652	6.45973	2.2998	19.8397		60	67.727	106.271	234.501	408.648	425.341	677.338		106.271	67.727	398.915	231.691	677.338	425.341
2.60578	6.61752	2.3084	19.9507		61	69.219	109.809	239.232	416.356	435.06	690.335		109.809	69.219	408.135	234.501	690.335	435.06
2.64504	6.77335	2.317	20.0616		62	70.167	111.577	248.205	424.916	444.371	704.015		111.577	70.167	413.915	239.232	704.015	444.371
2.68431	6.92678	2.326	20.2787		63	71.948	114.939	252.001	--	453.304	716.126		114.939	71.948	421.623	248.205	716.126	453.304
2.76283	7.22537	2.3455	20.4923		64		--	--	--	462.373	725.663		--		429.623	252.001	725.663	462.373
2.84135	7.52179	2.3662	20.7343		--	--	--			--	--		--	--		--	737.126	469.565
2.91987	7.8239	2.3871	20.9836										--	--			749.793	476.356
2.99839	8.13429	2.4085	21.2395											--			--	485.068
3.07692	8.43464	2.4303	21.492
3.15544	8.71139	2.4531	21.7431
3.23396	8.984	2.4771	21.9879
3.31248	9.24646	2.5028	22.2511
3.39101	9.50369	2.5297	22.5394
3.46953	9.74889	2.557	22.8224
3.54805	9.97544	2.5871	23.0972
3.62657	10.2017	2.6191	23.3699
3.70509	10.4187	2.652	23.6536
3.78362	10.646	2.6857	23.9481
3.86214	10.8633	2.7204	24.2609
3.94066	11.071	2.7546	24.59
4.01918	11.2661	2.788	24.9229
4.09771	11.444	2.823	25.2703
4.17623	11.608	2.859	25.6376
4.25475	11.7581	2.8956	26.0011
4.33327	11.8759	2.9346	26.3763
4.4118	11.9659	2.9753	26.777
4.49032	12.0419	3.0166	27.2036
4.56884	12.109	3.0586	27.646
4.64736	12.1379	3.102	28.1435
4.72588	12.1648	3.1451	28.6588
4.80441	12.1736	3.1899	29.2057
4.88293	12.168	3.2346	29.8018
4.96145	12.1466	3.2791	30.4146
5.03997	12.1155	3.3248	31.0215
5.1185	12.0484	3.3716	31.6481
5.19702	11.9636	3.4188	32.3062
5.27554	11.8464	3.4662	32.9903
5.35406	11.6924	3.5142	33.6972
5.43258	11.5277	3.5621	34.4102
5.51111	11.3443	3.6105	35.1197
5.58963	11.1532	3.6582	35.8429
5.66815	10.9375	3.7051	36.5544
5.74667	10.727	3.7506	37.2429
5.8252	10.5274	3.7941	37.9131
5.90372	10.3439	3.8356	38.5892
5.98224	10.1492	3.8763	39.2826
6.06076	9.89582	3.9183	39.982
6.13929	9.62938	3.9592	40.6899
6.21781	9.36177	3.9985	41.4295
6.29633	9.05148	4.0387	42.1985
6.37485	8.71183	4.0791	42.9579
6.45337	8.37306	4.118	43.7111
6.5319	8.02289	4.1557	44.53
6.61042	7.61747	4.1931	45.3792
6.68894	7.19441	4.2293	46.2227
6.76746	6.79652	4.2624	47.0286
6.84599	6.42174	4.2923	47.8574
6.92451	6.02119	4.3214	48.7167
7.00303	5.59104	4.3492	49.5565
7.08155	5.16386	4.3763	50.385
7.16007	4.76941	4.4004	51.2254
7.2386	4.35387	4.4232	52.1369
7.31712	3.87605	4.4473	53.086
7.39564	3.38779	4.4697	54.0091
7.47416	2.93679	4.4881	54.9367
7.55269	2.48899	4.5035	55.8519
7.63121	2.05364	4.5165	56.7383
7.70973	1.62014	4.528	57.6309
7.78825	1.15867	4.5371	58.5555
7.86678	0.68428	4.5456	59.5314
7.9453	0.16596	4.5525	60.553
8.02382	-0.3806	4.5578	61.6006
8.10234	-0.94522	4.5624	62.6166
8.18086	-1.48791	4.5646	63.6929
8.25939	-2.05644	4.5646	64.7403
8.33791	-2.60855	4.5602	65.68
8.41643	-3.08992	4.5536	66.6464
8.49495	-3.59752	4.5467	67.5949
8.57348	-4.11113	4.5369	68.5373
8.652	-4.67124	4.5245	69.4884
8.73052	-5.23551	4.5113	70.3834
8.80904	-5.75815	4.4976	71.2618
8.88756	-6.28419	4.4822	72.0827
8.96609	-6.77441	4.4666	72.8518
9.04461	-7.22068	4.4509	73.5961
9.12313	-7.67413	4.4341	74.3561
9.20165	-8.12434	4.4156	75.1013
9.28018	-8.60127	4.3968	75.8027
9.3587	-9.04788	4.3768	76.5239
9.43722	-9.50607	4.3551	77.2459
9.51574	-9.96909	4.3321	78.0057
9.59426	-10.4618	4.3074	78.7624
9.67279	-10.9534	4.282	79.5
9.75131	-11.4474	4.2567	80.2933
9.82983	-11.9881	4.2283	81.1228
9.90835	-12.549	4.1976	81.8937
9.98688	-13.0678	4.167	82.6093
10.0654	-13.5198	4.1359	83.3174
10.1439	-13.9825	4.1028	84.0311
10.2224	-14.4244	4.0688	84.714
10.301	-14.8389	4.0346	85.3821
10.3795	-15.2449	4.0005	86.0502
10.458	-15.6703	3.9674	86.7687
10.5365	-16.1492	3.931	87.4633
10.6151	-16.5956	3.8958	88.1458
10.6936	-17.0449	3.8604	88.8334
10.7721	-17.4973	3.8232	89.5446
10.8506	-17.9199	3.7852	90.2157
10.9291	-18.2808	3.7478	90.8832
11.0077	-18.6209	3.7114	91.5506
11.0862	-18.9839	3.6731	92.1946
11.1647	-19.3159	3.6343	92.8752
11.2432	-19.7004	3.5927	93.6008
11.3217	-20.1223	3.5516	94.2662
11.4003	-20.4773	3.5113	94.9625
11.4788	-20.8793	3.4674	95.6536
11.5573	-21.2367	3.4242	96.3227
11.6358	-21.577	3.3823	96.9683
11.7144	-21.9009	3.3397	97.6007
11.7929	-22.1814	3.2963	98.2314
11.8714	-22.4548	3.2524	98.7839
11.9499	-22.6915	3.2095	99.3323
12.0285	-22.9262	3.1675	99.8797
12.107	-23.1519	3.1265	100.392
12.1855	-23.3845	3.087	100.809
12.264	-23.5825	3.0486	101.283
12.3425	-23.797	3.0117	101.752
12.4211	-24.0117	2.9758	102.17
12.4996	-24.1778	2.9408	102.541
12.5781	-24.2544	2.9073	102.898
12.6566	-24.3166	2.8749	103.267
12.7352	-24.3954	2.84	103.617
12.8137	-24.4525	2.804	103.957
12.8922	-24.4959	2.7683	104.268
12.9707	-24.528	2.7336	104.615
13.0492	-24.6159	2.6979	104.94
13.1199	-24.6927	2.6653	105.245
13.1906	-24.7689	2.6342	105.531
13.2613	-24.7874	2.6046	105.79
13.3319	-24.7862	2.5761	106.023
13.4026	-24.7494	2.5484	106.264
13.4733	-24.6823	2.5216	106.494
13.5439	-24.5959	2.4965	106.721
13.6146	-24.5205	2.472	106.942
13.6853	-24.4429	2.4466	107.155
13.756	-24.3262	2.4208	107.373
13.8266	-24.2362	2.3962	107.597
13.8973	-24.1519	2.3732	107.826
13.968	-24.0576	2.3508	108.043
14.0386	-23.9565	2.329	108.261
14.1093	-23.8488	2.3078	108.451
14.18	-23.7179	2.2885	108.641
14.2506	-23.5693	2.2702	108.813
14.3213	-23.3833	2.2536	109.013
14.392	-23.1829	2.2369	109.199
14.4627	-22.9456	2.2213	109.379
14.5333	-22.7442	2.2059	109.554
14.604	-22.5414	2.1902	109.758
14.6747	-22.365	2.1746	109.98
14.7453	-22.1808	2.1612	110.198
14.816	-22.0011	2.1491	110.403
14.8867	-21.8345	2.1386	110.621
14.9573	-21.6675	2.1293	110.836
15.028	-21.4589	2.1211	111.059
15.0987	-21.2377	2.1154	111.279
15.1693	-20.9993	2.112	111.518
15.24	-20.763	2.1099	111.774
15.3107	-20.5341	2.1076	112.044
15.3814	-20.2873	2.1055	112.309
15.452	-20.0288	2.1042	112.571
15.5227	-19.7595	2.1043	112.828
15.5934	-19.5311	2.104	113.049
15.664	-19.2984	2.1042	113.27
15.7347	-19.0698	2.1057	113.499
15.8054	-18.8444	2.1092	113.732
15.876	-18.608	2.1139	113.941
15.9397	-18.3927	2.1185	114.143
16.0033	-18.1795	2.1239	114.375
16.0669	-17.94	2.1309	114.611
16.1305	-17.6961	2.1391	114.82
16.1941	-17.4454	2.1475	115.019
16.2577	-17.1965	2.1565	115.234
16.3213	-16.9517	2.1647	115.431
16.3849	-16.6972	2.1747	115.647
16.4485	-16.4477	2.1854	115.886
16.5121	-16.2065	2.1981	116.09
16.5693	-15.9921	2.2099	116.291
16.6266	-15.7827	2.2233	116.494
16.6838	-15.5674	2.2379	116.716
16.7411	-15.3435	2.252	116.94
16.7983	-15.118	2.2675	117.139
16.8555	-14.8856	2.2839	117.327
16.9128	-14.6494	2.3003	117.527
16.97	-14.4027	2.3172	117.737
17.0273	-14.1651	2.3341	117.95
17.0845	-13.9128	2.3514	118.168
17.1417	-13.6612	2.3696	118.383
17.199	-13.4196	2.3881	118.592
17.2562	-13.1894	2.4071	118.822
17.3135	-12.9574	2.426	119.053
17.3707	-12.7351	2.4462	119.293
17.428	-12.5108	2.4667	119.535
17.4852	-12.3099	2.4876	119.773
17.5424	-12.1059	2.5097	120.021
17.5997	-11.906	2.5327	120.261
17.6569	-11.7119	2.5568	120.505
17.7142	-11.528	2.5813	120.762
17.7714	-11.3511	2.6064	121.019
17.8287	-11.1802	2.6326	121.302
17.8859	-11.0015	2.659	121.603
17.9431	-10.8222	2.685	121.881
18.0004	-10.6578	2.7136	122.168
18.0576	-10.5005	2.7425	122.467
18.1149	-10.3595	2.7708	122.798
18.1721	-10.2252	2.7981	123.125
18.2294	-10.0981	2.8268	123.443
18.2866	-9.98511	2.857	123.789
18.3438	-9.88488	2.8862	124.155
18.4011	-9.79392	2.9154	124.538
18.4583	-9.7111	2.9446	124.893
18.5156	-9.64575	2.9764	125.266
18.5728	-9.58742	3.0078	125.645
18.6301	-9.53913	3.0394	126.034
18.6873	-9.49443	3.0712	126.425
18.7445	-9.46236	3.1032	126.831
18.8018	-9.44032	3.1353	127.246
18.859	-9.42004	3.1676	127.674
18.9163	-9.41331	3.2001	128.121
18.9735	-9.40154	3.2313	128.57
19.0308	-9.40138	3.263	129.021
19.088	-9.4152	3.2953	129.501
19.1452	-9.43403	3.3271	129.986
19.2025	-9.46055	3.3593	130.456
19.2597	-9.50785	3.3927	130.932
19.317	-9.57946	3.4268	131.433
19.3742	-9.66524	3.4607	131.956
19.4315	-9.77475	3.4953	132.507
19.4887	-9.90358	3.5308	133.087
19.5459	-10.0394	3.5663	133.674
19.6032	-10.1881	3.6022	134.288
19.6604	-10.3431	3.6378	134.902
19.7177	-10.504	3.6732	135.525
19.7749	-10.6739	3.7081	136.159
19.8322	-10.8477	3.7426	136.79
19.8894	-11.0038	3.7753	137.39
19.9466	-11.159	3.8072	138.011
20.0039	-11.3089	3.8379	138.638
20.0611	-11.4721	3.8681	139.261
20.1184	-11.638	3.8988	139.9
20.1756	-11.8394	3.93	140.565
20.2328	-12.0607	3.9607	141.226
20.2901	-12.2842	3.991	141.903
20.3473	-12.5196	4.0212	142.595
20.4046	-12.7631	4.051	143.299
20.4618	-13.0161	4.0807	144.009
20.5191	-13.2766	4.11	144.702
20.5763	-13.5286	4.1383	145.392
20.6335	-13.7751	4.1649	146.096
20.6908	-14.0395	4.1913	146.813
20.748	-14.3207	4.2173	147.541
20.8053	-14.5932	4.2417	148.266
20.8625	-14.8873	4.2655	148.979
20.9198	-15.1832	4.288	149.687
20.977	-15.4872	4.3097	150.38
21.0343	-15.7968	4.3302	151.106
21.0915	-16.1303	4.3511	151.812
21.1487	-16.4594	4.3709	152.513
21.206	-16.8013	4.3893	153.205
21.2632	-17.1434	4.4067	153.908
21.3205	-17.4918	4.424	154.63
21.3777	-17.8791	4.4415	155.342
21.435	-18.2501	4.4576	156.014
21.4922	-18.6096	4.4714	156.643
21.5494	-18.9392	4.4826	157.249
21.6067	-19.2564	4.4923	157.832
21.6639	-19.5623	4.5008	158.396
21.7212	-19.8662	4.5087	158.948
21.7784	-20.1744	4.5159	159.477
21.8357	-20.4629	4.5217	160.006
21.8929	-20.7727	4.5275	160.533
21.9501	-21.093	4.5332	161.076
22.0074	-21.4319	4.538	161.618
22.0646	-21.7801	4.5422	162.162
22.1219	-22.1181	4.5452	162.705
22.1791	-22.4598	4.5485	163.229
22.2364	-22.7898	4.5507	163.782
22.2936	-23.1341	4.5517	164.338
22.3508	-23.4805	4.5513	164.896
22.4081	-23.8303	4.5499	165.444
22.4653	-24.1851	4.5475	165.971
22.5226	-24.5115	4.5443	166.52
22.5798	-24.8666	4.541	167.072
22.637	-25.2099	4.5359	167.628
22.6943	-25.5639	4.5292	168.195
22.7515	-25.9377	4.5212	168.798
22.8088	-26.3481	4.5136	169.376
22.866	-26.7512	4.5043	169.937
22.9233	-27.1218	4.4941	170.51
22.9805	-27.4944	4.4827	171.121
23.0377	-27.8861	4.4711	171.717
23.095	-28.2675	4.4593	172.279
23.1522	-28.6103	4.4472	172.819
23.2095	-28.9286	4.4348	173.37
23.2667	-29.264	4.4212	173.926
23.324	-29.5885	4.4067	174.537
23.3812	-29.9583	4.3913	175.151
23.4384	-30.3101	4.3741	175.746
23.4957	-30.6522	4.357	176.366
23.5529	-31.0211	4.3397	176.97
23.6102	-31.3568	4.3213	177.611
23.6674	-31.7163	4.3045	178.285
23.7247	-32.102	4.2858	178.943
23.7819	-32.4755	4.2665	179.573
23.8392	-32.8461	4.247	180.232
23.8964	-33.2056	4.2271	180.93
23.9536	-33.5994	4.207	181.623
24.0109	-33.9916	4.1852	182.303
24.0681	-34.3766	4.1634	182.928
24.1254	-34.7025	4.1409	183.543
24.1826	-35.0035	4.1173	184.168
24.2399	-35.3358	4.0929	184.827
24.2971	-35.7002	4.0673	185.473
24.3543	-36.0424	4.0411	186.11
24.4116	-36.3796	4.0135	186.73
24.4688	-36.7116	3.986	187.336
24.5261	-37.0425	3.9581	187.936
24.5833	-37.4343	3.9296	188.569
24.6405	-37.8594	3.9	189.186
24.6978	-38.2578	3.8712	189.755
24.755	-38.6179	3.8424	190.279
24.8123	-38.9333	3.8139	190.763
24.8695	-39.2743	3.7848	191.239
24.9268	-39.5614	3.7571	191.686
24.984	-39.8259	3.7297	192.092
25.0412	-40.0453	3.7034	192.481
25.0985	-40.2478	3.6779	192.871
25.1557	-40.4975	3.6515	193.244
25.213	-40.7335	3.6245	193.629
25.2702	-40.9622	3.5968	194.006
25.3275	-41.2245	3.5695	194.36
25.3847	-41.4641	3.5426	194.689
25.4419	-41.7101	3.5162	195.011
25.4992	-41.9381	3.4896	195.352
25.5564	-42.1925	3.4618	195.682
25.6137	-42.4284	3.4337	196.008
25.6709	-42.6804	3.4047	196.321
25.7282	-42.9094	3.3768	196.631
25.7854	-43.1133	3.3486	196.92
25.8426	-43.2938	3.3201	197.213
25.8999	-43.4828	3.2905	197.509
25.9571	-43.6487	3.2597	197.796
26.0144	-43.8199	3.2291	198.058
26.0716	-43.9712	3.1997	198.322
26.1289	-44.1288	3.1693	198.579
26.1861	-44.2729	3.1398	198.848
26.2433	-44.485	3.1089	199.121
26.3006	-44.6565	3.0797	199.392
26.3578	-44.8264	3.0512	199.639
26.4151	-44.9592	3.0248	199.878
26.4723	-45.0839	2.9986	200.117
26.5296	-45.247	2.9713	200.35
26.5868	-45.3656	2.9439	200.567
26.644	-45.4433	2.9172	200.777
26.7013	-45.5001	2.8918	200.987
26.7585	-45.5475	2.8663	201.191
26.8158	-45.595	2.8405	201.404
26.873	-45.6441	2.8133	201.606
26.9303	-45.6927	2.786	201.821
26.9875	-45.7342	2.7586	202.016
27.0447	-45.7462	2.7329	202.187
27.102	-45.7837	2.7072	202.39
27.1592	-45.832	2.6818	202.613
27.2165	-45.8955	2.656	202.833
27.2737	-45.9575	2.6302	203.038
27.331	-45.9831	2.606	203.218
27.3882	-45.9712	2.583	203.423
27.4454	-45.9766	2.5597	203.62
27.5027	-45.9571	2.5367	203.803
27.5599	-45.9049	2.5144	203.988
27.6172	-45.8422	2.4926	204.174
27.6744	-45.7698	2.4711	204.379
27.7316	-45.7097	2.449	204.578
27.7889	-45.6576	2.4259	204.785
27.8461	-45.6051	2.4039	204.966
27.9034	-45.5206	2.3832	205.15
27.9606	-45.4441	2.363	205.331
28.0179	-45.3649	2.3439	205.512
28.0751	-45.291	2.3261	205.7
28.1323	-45.2109	2.3092	205.875
28.1896	-45.0986	2.2931	206.038
28.2468	-44.9916	2.2782	206.198
28.3041	-44.8812	2.2642	206.342
28.3613	-44.742	2.2511	206.473
28.4186	-44.5781	2.2392	206.641
28.4758	-44.4251	2.2263	206.771
28.533	-44.2777	2.2141	206.903
28.5903	-44.1233	2.2026	207.05
28.6475	-43.9686	2.1908	207.203
28.7048	-43.8065	2.1794	207.354
28.762	-43.626	2.1692	207.503
28.8193	-43.4814	2.1588	207.658
28.8765	-43.3401	2.1493	207.809
28.9337	-43.2062	2.1403	207.962
28.991	-43.0679	2.1319	208.109
29.0482	-42.928	2.1242	208.247
29.1055	-42.7705	2.1168	208.39
29.1627	-42.6063	2.1113	208.54
29.22	-42.4285	2.1068	208.714
29.2772	-42.2371	2.1039	208.884
29.3345	-42.0463	2.1021	209.049
29.3917	-41.8439	2.1007	209.265
29.4489	-41.6478	2.0989	209.487
29.5062	-41.4385	2.0973	209.715
29.5634	-41.2152	2.0967	209.927
29.6207	-40.9809	2.0971	210.124
29.6779	-40.7558	2.0981	210.325
29.7352	-40.557	2.0991	210.538
29.7924	-40.3686	2.1002	210.777
29.8496	-40.1724	2.1025	211.03
29.9069	-39.9687	2.106	211.295
29.9641	-39.7665	2.1113	211.455
30	-39.6393	2.1149	211.673
		--	--

## Sheet: Fig.4
Fig.4d (Variations of rotation angle and rolling angle of the knotbots with time)								Fig.4e (Rotation speed and rolling speed of knotbots with different topology)												Fig.4f (The relation between the ratio of rotation speed to rolling speed and the number of crossings)
	Crossing number, n							Crossing number, n	Rolling speed (° s-1)			Mean (n ≥ 3)	SD	Rotation speed (° s-1)			Mean (n ≥ 3)	SD			Power intensity, 0.8 W cm-2 .							Length, 7 cm.
	4		5		6			3	12.266	13.45	11.429	12.3817	1.01545	7.939	8.09	7.365	7.798	0.38251		Crossing number, n	Length, 7 cm					Length, 6 cm		Power intensity, 0.6 W cm-2		Power intensity, 0.7 W cm-2
Time (s)	Rotation angle (°)	Rolling angle (°)	Rotation angle (°)	Rolling angle (°)	Rotation angle (°)	Rolling angle (°)		4	8.664	9.6	9.16	9.14133	0.46828	3.857	5.333	4.198	4.46267	0.77277			Ratio			Mean (n ≥ 3)	SD	Mean (n ≥ 3)	SD	Mean (n ≥ 3)	SD	Mean (n ≥ 3)	SD
0	0	0	0	0	0	0		5	9.2	8.502	8.653	8.785	0.36725	3.216	3.615	3.462	3.431	0.2013		3	0.64724	0.60149	0.64441	0.63105	0.02564	0.63939	0.07742	0.64416	0.06169	0.63105	0.02564
1	0	0	0	0	0	0		6	3.96	3.619	3.995	3.858	0.20772	1.446	0.96064	1.356	1.25421	0.25819		4	0.44518	0.55552	0.4583	0.48633	0.06028
4	1.045	3.576	0.984	3.216	0.93	0.053														5	0.34957	0.42519	0.40009	0.39162	0.03852
6	1.605	5.125	1.02	6.582	1.872	2.637														6	0.36515	0.26544	0.33942	0.32334	0.05176
8	1.605	8.008	2.128	6.582	1.872	4.792
10	3.851	11.008	5.439	10.086	3.105	6.582
12	7.855	17.354	7.839	16.086	3.384	9.582
14	13.313	21.038	11.096	23.047	4.06	12.488
16	19.312	29.775	16.789	30.775	4.736	18.677
18	25.874	36.274	22.628	38.411	5.992	23.017
20	31.78	47.49	28.673	53.586	7.045	27.357
22	41.086	60.435	37.055	67.354	7.346	31.357
24	52.006	78	43.223	79.371	8.632	35.053
26	60.672	90.265	47.973	94.542	9.153	40.055
28	69.565	105.803	56.907	110.403	11.661	45.491
30	82.03	128.925	63.919	127.506	13.237	53.009
32	86.477	145.784	70.144	141.461	15.478	59.008
34	96.545	162.391	79.64	156.126	17.314	63.823
36	105.808	181.621	86.066	181.761	20.172	66.017
38	114.174	196.365	92.855	195.071	22.271	72.507
40	124.689	217.646	98.166	210.32	24.38	79.728
42	132.625	236.229	102.499	227.347	27.216	88.268
44	140.385	254.386	107.814	241.919	30.219	95.618
46	148.313	274.226	114.516	263.421	32.071	103.618
48	155.649	289.924	120.155	281.581	34.109	109.308
50	163.456	303.785	126.236	299.48	37.016	115.147
52	173.312	317.821	133.606	312.61	38.456	121.948
54	181.657	334.256	140.991	325.337	40.793	129.163
56	189.446	351.256	147.506	340.081	43.248	136.072
58	197.235	369.96	152.606	354.386	45.156	144.213
60	204.641	382.304	158.816	368.856	46.512	150.586
62	209.318	400.138	163.5	383.741	50.033	157.814
64	216.596	417.016	170.097	399.117	52.907	167.957
66	224.488	435.215	175.268	414.461	54.51	175.15
68	232.471	449.835	182.695	439.543	57.727	182.485
70	238.725	468.78	190.248	460.486	59.524	188.667
72	247.016	485.47	198.895	472.375	62.201	193.585
74	252.447	499.816	207.354	494.416	64.604	204.566
76	260.62	521.016	211.925	511.036	66.312	210.299
78	267.774	536.215	216.881	533.076	69.977	218.936
80	275.156	550.822	223.76	559.641	72.431	227.618
82	280.884	569.011	230.414	576.821	74.162	232.679
84	286.31	595.007	235.43	595.726	76.324	244.56
86	293.351	612.905	239.828	610.981	79.147	251.285
88	300.448	628.85	246.375	626.69	82.855	255.299
90	310.252	645.407	252.469	642.65	86.036	265.474
92	317.555	660.914	257.531	658.198	88.026	275.524
94	326.713	680.828	263.031	673.672	89.927	283.764
96	333.984	693.357	268.931	--	92.026	292.473
98	341.454	708.577	273.394	--	94.1902	297.283
	--	--		--	--	--
	--	--	--	--	--	--
	--	--	--	--	--	--
	--	--	--	--	--	--
	--	--	--	--	--	--

## Sheet: SI Fig.1
Fig. S1c (Viscosity of aqueous suspensions of NSs)
CNS (wt%)
0.5		1		1.5		2
Shear rate (s-1)	Viscosity (Pa·s)	Shear rate (s-1)	Viscosity (Pa·s)	Shear rate (s-1)	Viscosity (Pa·s)	Shear rate (s-1)	Viscosity (Pa·s)
0.00317	7.95532	0.00316	64.9826	0.00315	124.763	0.00314	329.839
0.00397	7.57722	0.00395	66.8918	0.004	135.286	0.00397	394.004
0.00501	7.32866	0.00502	66.1143	0.005	135.54	0.00498	415.975
0.00633	7.0644	0.00633	64.048	0.00627	141.298	0.00627	420.197
0.00793	6.73278	0.00793	60.0122	0.00792	132.733	0.00793	391.418
0.00999	6.29612	0.01	51.7111	0.00999	112.02	0.01	320.702
0.01261	5.79524	0.01256	42.2056	0.0126	91.6793	0.01257	261.625
0.01585	5.23405	0.01584	34.3822	0.01586	70.8096	0.01583	206.996
0.01997	4.55294	0.01995	27.8724	0.01995	53.1539	0.01996	162.349
0.02513	3.84717	0.02512	22.2929	0.02513	33.8957	0.02511	133.442
0.03159	3.21676	0.03162	18.0699	0.03166	25.2402	0.0316	106.031
0.0398	2.628	0.03977	14.3292	0.03982	18.9809	0.03983	80.461
0.05012	2.27981	0.05011	11.1234	0.0501	14.2758	0.05012	62.0016
0.06313	1.88166	0.06309	9.05056	0.06307	10.705	0.06313	47.534
0.07946	1.49464	0.07946	7.49274	0.07945	7.94513	0.07944	36.214
0.10001	1.1495	0.10003	6.31889	0.10005	6.54918	0.09998	29.2431
0.12589	0.88302	0.12592	5.20664	0.12595	5.33981	0.12592	22.9533
0.15852	0.64667	0.15847	3.96308	0.15849	4.47404	0.15847	18.2378
0.19954	0.50018	0.19956	3.20519	0.19949	3.445	0.19955	14.3952
0.25115	0.40539	0.25116	2.73587	0.25117	2.84013	0.25118	11.622
0.31622	0.32299	0.31619	2.11257	0.31625	2.40859	0.31623	9.55886
0.3981	0.27391	0.39804	1.70062	0.39818	1.99347	0.39815	7.7746
0.50127	0.19633	0.50118	1.44544	0.50119	1.60608	0.50116	6.35234
0.63096	0.14762	0.63094	1.184	0.63094	1.29663	0.63093	5.17748
0.79429	0.13361	0.79431	0.96518	0.79439	1.04683	0.79428	4.25777
1.00003	0.14092	1.00001	0.76906	1.00002	0.84954	1.00003	3.44214
1.25891	0.12671	1.25892	0.64652	1.25896	0.74048	1.25895	2.89314
1.58488	0.09501	1.58491	0.57338	1.58487	0.63492	1.58492	2.38012
1.99521	0.09704	1.99526	0.46977	1.99526	0.51975	1.99518	1.99362
2.51188	0.08335	2.51191	0.41023	2.51187	0.45931	2.51186	1.66627
3.16226	0.08138	3.16228	0.34421	3.16228	0.38963	3.16232	1.39715
3.98106	0.07143	3.98113	0.30377	3.98109	0.33971	3.98102	1.17667
5.01202	0.06589	5.01168	0.26698	5.0121	0.29815	5.01175	1.00061
6.30961	0.06058	6.30955	0.2365	6.30956	0.26497	6.30947	0.8578
7.94327	0.05622	7.94327	0.21101	7.94321	0.23707	7.94329	0.74087
9.99994	0.05197	9.99999	0.18953	10	0.21422	9.99991	0.64292
12.5892	0.04841	12.5892	0.17144	12.5893	0.19433	12.5893	0.56059
15.8489	0.04525	15.8489	0.15603	15.8489	0.17678	15.8489	0.4924
19.9526	0.04283	19.9526	0.14219	19.9526	0.16029	19.9526	0.43456
25.1188	0.04019	25.1189	0.13026	25.1188	0.14588	25.1189	0.38458
31.6228	0.03801	31.6227	0.11975	31.6228	0.13447	31.6228	0.34181
39.8107	0.03611	39.8108	0.10973	39.8107	0.12311	39.8106	0.30624
50.1187	0.03428	50.1187	0.10039	50.1187	0.11226	50.1187	0.27381
63.0958	0.03233	63.0957	0.09099	63.0957	0.1026	63.0957	0.24555
79.4329	0.02987	79.4328	0.08205	79.4328	0.09399	79.4328	0.22149
100	0.02729	100	0.07363	100	0.08697	100	0.20027
125.893	0.02482	125.893	0.06587	125.893	0.08147	125.893	0.18092
158.489	0.02261	158.489	0.05891	158.489	0.07693	158.489	0.16357
199.526	0.02074	199.526	0.05234	199.526	0.07375	199.526	0.14759
251.189	0.01928	251.189	0.04632	251.189	0.0697	251.189	0.13162
316.227	0.0182	316.227	0.04086	316.228	0.06384	316.228	0.11653
398.107	0.01719	398.107	0.03599	398.107	0.0567	398.107	0.10052
501.187	0.01613	501.187	0.0318	501.187	0.04959	501.187	0.08473
630.957	0.01503	630.957	0.02814	630.957	0.043	630.958	0.07071
794.328	0.01377	794.328	0.02502	794.328	0.03739	794.328	0.05917
1000	0.0125	1000	0.02229	1000	0.03285	1000	0.04992

## Sheet: SI Fig.2
Fig. S2b (Variation of the transmitted light intensity ratio of NSs)
Relaxation time (s)	Light intensity ratio
1	0.53982
5	0.42683
10	0.3246
20	0.33943
40	0.32373
60	0.31284
120	0.24698
180	0.19844
600	0.08881
780	0.0855

## Sheet: SI Fig.3
Fig. S3b (SAXS data of the anisotropic gel)													Fig. S3c (Orientation degree of the NSs)
Flow rate (mm s-1)													Flow rate (mm s-1)	Orientation degree
0.3		2.6		5.3		10.6		21.2		42.3			0.265	0.79351
Azimuthal angle (°)	Intensity (arb. units)	Azimuthal angle (°)	Intensity (arb. units)	Azimuthal angle (°)	Intensity (arb. units)	Azimuthal angle (°)	Intensity (arb. units)	Azimuthal angle (°)	Intensity (arb. units)	Azimuthal angle (°)	Intensity (arb. units)		0.529	0.8442
90.1683	72.1862	90.8584	--	90.0944	56.0526	91.4542	--	90.2603	101.677	90.8584	--		1.06	0.84149
91.1703	72.5309	91.8579	--	91.0954	55.4033	92.4566	--	91.2593	115.212	91.8579	--		2.65	0.83565
92.1723	72.3575	92.8573	102.027	92.0964	55.4137	93.459	--	92.2582	123.726	92.8573	102.027		5.29	0.88017
93.1742	72.736	93.8568	101.658	93.0974	53.3132	94.4614	--	93.2572	130.425	93.8568	101.658		10.58	0.88994
94.1762	72.736	94.8563	101.743	94.0985	54.3842	95.4639	--	94.2562	126.525	94.8563	101.743		15.87	0.90097
95.1781	72.736	95.8557	99.0056	95.0995	52.55	96.4663	--	95.2551	119.628	95.8557	99.0056		21.16	0.88191
96.1801	72.736	96.8552	99.4129	96.1005	50.5179	97.4687	--	96.2541	113.513	96.8552	99.4129		42.32	0.86111
97.1821	72.736	97.8547	98.931	97.1015	51.1317	98.4711	--	97.253	108.07	97.8547	98.931
98.184	72.736	98.8542	97.4145	98.1025	49.6334	99.4735	--	98.252	106.571	98.8542	97.4145
99.186	72.736	99.8536	96.7677	99.1035	48.9674	100.476	122.211	99.251	104.588	99.8536	96.7677
100.188	72.736	100.853	95.2435	100.105	48.4158	101.478	117.789	100.25	103.25	100.853	95.2435
101.19	72.736	101.853	94.3447	101.106	47.1615	102.481	113.65	101.249	103.628	101.853	94.3447
102.192	72.736	102.852	93.47	102.107	46.0091	103.483	111.1	102.248	105.054	102.852	93.47
103.194	72.736	103.852	92.5787	103.108	46.7139	104.486	109.842	103.247	105.4	103.852	92.5787
104.196	72.736	104.851	91.6149	104.109	45.209	105.488	108.277	104.246	104.762	104.851	91.6149
105.198	72.736	105.85	91.4943	105.11	44.7279	106.49	107.828	105.245	106.081	105.85	91.4943
106.2	72.736	106.85	90.8041	106.111	44.1339	107.493	106.94	106.244	106.479	106.85	90.8041
107.202	74.3812	107.849	89.694	107.112	42.1045	108.495	106.608	107.243	105.104	107.849	89.694
108.204	73.9005	108.849	89.6377	108.113	41.5142	109.498	104.197	108.242	105.051	108.849	89.6377
109.206	74.1854	109.848	88.5324	109.114	40.9649	110.5	103.235	109.241	104.272	109.848	88.5324
110.208	72.9985	110.848	89.1422	110.115	40.7032	111.502	102.048	110.24	103.566	110.848	89.1422
111.21	73.0676	111.847	88.0966	111.116	39.1716	112.505	101.73	111.239	103.003	111.847	88.0966
112.211	72.9942	112.847	87.8092	112.117	38.8934	113.507	100.574	112.237	101.454	112.847	87.8092
113.213	72.7632	113.846	87.6078	113.118	37.478	114.51	100.821	113.236	98.2461	113.846	87.6078
114.215	73.086	114.846	87.3511	114.119	37.2922	115.512	99.4922	114.235	96.2951	114.846	87.3511
115.217	72.9304	115.845	87.1113	115.12	37.2332	116.514	97.9528	115.234	94.9086	115.845	87.1113
116.219	72.7625	116.845	86.5094	116.121	36.5899	117.517	96.8214	116.233	93.3317	116.845	86.5094
117.221	72.6723	117.844	86.3878	117.122	36.7242	118.519	95.1896	117.232	94.4803	117.844	86.3878
118.223	72.6856	118.844	87.0692	118.123	37.1231	119.522	94.3748	118.231	93.9131	118.844	87.0692
119.225	72.1862	119.843	86.5865	119.124	35.7361	120.524	94.0618	119.23	93.2403	119.843	86.5865
120.227	72.5309	120.843	86.7593	120.125	37.0799	121.527	93.672	120.229	91.6694	120.843	86.7593
121.229	72.3575	121.842	86.6287	121.126	35.9676	122.529	92.9	121.228	90.1861	121.842	86.6287
122.231	72.736	122.841	86.7026	122.127	37.0365	123.531	92.208	122.227	87.6361	122.841	86.7026
123.233	72.5194	123.841	86.8951	123.128	36.4081	124.534	91.9489	123.226	86.048	123.841	86.8951
124.235	72.8483	124.84	86.6073	124.129	37.0957	125.536	91.0196	124.225	84.7258	124.84	86.6073
125.237	73.208	125.84	87.3426	125.13	36.9968	126.539	91.57	125.224	85.2154	125.84	87.3426
126.239	72.7973	126.839	86.9841	126.131	37.5276	127.541	90.5687	126.223	84.4563	126.839	86.9841
127.241	75.5904	127.839	87.1097	127.132	37.8372	128.543	91.532	127.222	84.5791	127.839	87.1097
128.243	72.0238	128.838	87.0023	128.133	37.9283	129.546	90.7798	128.221	84.5931	128.838	87.0023
129.245	73.2114	129.838	87.2282	129.134	40.2916	130.548	92.443	129.22	84.1471	129.838	87.2282
130.247	74.4688	130.837	87.7925	130.135	41.6058	131.551	93.7862	130.219	83.0958	130.837	87.7925
131.249	73.852	131.837	87.3774	131.136	46.9799	132.553	88.2379	131.218	83.115	131.837	87.3774
132.251	74.7764	132.836	87.3225	132.137	43.4984	133.555	91.084	132.217	83.5717	132.836	87.3225
133.253	74.2237	133.836	86.757	133.138	44.8242	134.558	90.8193	133.216	81.1001	133.836	86.757
134.255	74.8761	134.835	88.5818	134.139	48.3411	135.56	90.9648	134.215	85.7175	134.835	88.5818
135.257	75.1667	135.835	87.0688	135.14	47.8556	136.563	92.2321	135.214	81.8506	135.835	87.0688
136.259	75.9529	136.834	87.8547	136.141	50.7016	137.565	92.6433	136.213	80.1127	136.834	87.8547
137.261	75.9692	137.834	92.3719	137.142	51.7243	138.567	94.1877	137.212	82.7317	137.834	92.3719
138.262	76.4534	138.833	89.345	138.143	54.6796	139.57	94.7311	138.211	82.8605	138.833	89.345
139.264	77.1755	139.833	91.8166	139.144	54.1969	140.572	95.4547	139.209	82.5943	139.833	91.8166
140.266	78.2756	140.832	91.395	140.145	55.865	141.575	96.5819	140.208	83.7789	140.832	91.395
141.268	78.7736	141.831	92.9287	141.146	59.0786	142.577	97.1169	141.207	83.1383	141.831	92.9287
142.27	79.4163	142.831	94.369	142.147	62.5005	143.58	97.8345	142.206	84.1704	142.831	94.369
143.272	79.9803	143.83	95.7005	143.148	66.5646	144.582	98.7293	143.205	84.8838	143.83	95.7005
144.274	80.7423	144.83	98.612	144.149	69.6923	145.584	99.4644	144.204	85.8913	144.83	98.612
145.276	81.7738	145.829	100.184	145.15	73.4679	146.587	100.457	145.203	87.4144	145.829	100.184
146.278	82.0564	146.829	102.087	146.151	74.3716	147.589	101.66	146.202	89.4137	146.829	102.087
147.28	83.9248	147.828	103.052	147.152	74.5636	148.592	102.478	147.201	91.185	147.828	103.052
148.282	84.5971	148.828	105.715	148.153	76.4559	149.594	104.762	148.2	92.3231	148.828	105.715
149.284	85.8484	149.827	108.126	149.154	79.804	150.596	105.889	149.199	95.868	149.827	108.126
150.286	87.2868	150.827	110.89	150.155	85.4705	151.599	109.99	150.198	99.2072	150.827	110.89
151.288	89.2578	151.826	114.048	151.156	92.4142	152.601	112.561	151.197	102.031	151.826	114.048
152.29	91.3172	152.826	118.858	152.157	99.0913	153.604	115.435	152.196	106.281	152.826	118.858
153.292	93.7584	153.825	124.999	153.159	106.652	154.606	120.01	153.195	109.093	153.825	124.999
154.294	96.1675	154.825	132.368	154.16	113.966	155.608	124.953	154.194	113.72	154.825	132.368
155.296	97.7259	155.824	135.012	155.161	121.832	156.611	129.627	155.193	116.399	155.824	135.012
156.298	100.478	156.824	141.337	156.162	132.508	157.613	136.03	156.192	119.726	156.824	141.337
157.3	103.246	157.823	147.089	157.163	143.337	158.616	143.5	157.191	121.948	157.823	147.089
158.302	106.75	158.822	153.251	158.164	153.363	159.618	152.014	158.19	128.26	158.822	153.251
159.304	110.906	159.822	160.119	159.165	167.938	160.62	161.288	159.189	136.477	159.822	160.119
160.306	114.031	160.821	167.365	160.166	179.056	161.623	172.112	160.188	142.757	160.821	167.365
161.308	117.342	161.821	175.526	161.167	192.749	162.625	183.195	161.187	151.97	161.821	175.526
162.31	120.073	162.82	183.231	162.168	207.464	163.628	197.053	162.186	161.268	162.82	183.231
163.312	123.405	163.82	192.455	163.169	222.307	164.63	211.364	163.185	174.685	163.82	192.455
164.313	127.512	164.819	201.315	164.17	238.319	165.633	230.589	164.184	191.461	164.819	201.315
165.315	130.651	165.819	209.093	165.171	253.319	166.635	249.789	165.183	210.397	165.819	209.093
166.317	134.76	166.818	219.518	166.172	271.563	167.637	274.379	166.181	232.769	166.818	219.518
167.319	138.04	167.818	228.467	167.173	288.223	168.64	300.507	167.18	259.67	167.818	228.467
168.321	140.307	168.817	238.529	168.174	305.813	169.642	326.357	168.179	291.132	168.817	238.529
169.323	145.491	169.817	249.209	169.175	325.479	170.645	358.883	169.178	326.824	169.817	249.209
170.325	146.708	170.816	258.109	170.176	340.8	171.647	387.668	170.177	372.672	170.816	258.109
171.327	150.915	171.816	268.326	171.177	365.648	172.649	422.362	171.176	423.051	171.816	268.326
172.329	153.383	172.815	277.617	172.178	381.704	173.652	456.813	172.175	475.743	172.815	277.617
173.331	155.117	173.815	287.212	173.179	398.847	174.654	483.709	173.174	532.406	173.815	287.212
174.333	158.771	174.814	298.371	174.18	417.228	175.657	528.603	174.173	597.502	174.814	298.371
175.335	155.68	175.813	307.171	175.181	417.262	176.659	521.682	175.172	655.982	175.813	307.171
176.337	159.067	176.813	319.108	176.182	459.467	177.661	558.943	176.171	719.045	176.813	319.108
177.339	161.419	177.812	332.138	177.183	426.629	178.664	574.075	177.17	768.435	177.812	332.138
178.341	161.031	178.812	351.618	178.184	473.61	179.666	580.02	178.169	813.405	178.812	351.618
179.343	163.041	179.811	367.258	179.185	479.49	180.669	580.303	179.168	821.264	179.811	367.258
180.345	163.364	180.811	362.979	180.186	484.064	181.671	572.212	179.154	805.284	180.811	362.979
181.394	163.266	181.81	355.679	181.193	462.229	182.674	560.432	180.153	816.177	181.81	355.679
182.396	163.904	182.81	331.6	182.195	449.649	182.66	536.987	181.152	750.86	182.81	331.6
183.398	162.421	183.809	324.066	183.196	435.203	183.662	512.618	182.151	718.787	183.809	324.066
184.4	162.246	184.806	305.892	184.197	411.914	184.665	481.725	183.15	670.749	184.806	305.892
185.402	160.759	185.805	299.125	185.198	397.46	185.667	452.7	184.148	619.521	185.805	299.125
186.404	159.117	186.805	299.155	186.199	376.973	186.669	422.617	185.147	575.006	186.805	299.155
187.405	157.299	187.804	293.572	187.2	358.294	187.672	391.468	186.146	525.862	187.804	293.572
188.407	152.913	188.804	268.598	188.201	339.505	188.674	365.887	187.145	477.517	188.804	268.598
189.409	150.066	189.803	254.235	189.202	318.066	189.677	339.748	188.144	435.787	189.803	254.235
190.411	147.696	190.803	240.656	190.203	301.752	190.679	315.927	189.143	393.223	190.803	240.656
191.413	145.392	191.802	226.279	191.204	282.754	191.681	291.673	190.142	357.521	191.802	226.279
192.415	140.345	192.802	216.089	192.205	264.567	192.684	270.223	191.141	324.302	192.802	216.089
193.417	137.655	193.801	205.802	193.206	249.305	193.686	253.597	192.14	293.029	193.801	205.802
194.419	134.31	194.801	194.43	194.207	231.77	194.689	239.149	193.139	266.694	194.801	194.43
195.421	131.142	195.8	186.019	195.208	218.939	195.691	225.649	194.138	242.87	195.8	186.019
196.423	127.878	196.8	177.02	196.209	202.618	196.693	214.332	195.137	221.316	196.8	177.02
197.425	124.68	197.799	167.806	197.21	187.945	197.696	201.054	196.136	203.369	197.799	167.806
198.427	121.469	198.799	160.473	198.211	176.209	198.698	187.356	197.135	184.962	198.799	160.473
199.429	117.795	199.798	153.435	199.212	163.669	199.701	174.904	198.134	171.371	199.798	153.435
200.431	116.374	200.797	147.319	200.213	152.594	200.703	163.367	199.133	159.079	200.797	147.319
201.433	112.793	201.797	141.886	201.214	142.751	201.706	154.337	200.132	150.817	201.797	141.886
202.435	108.98	202.796	136.953	202.215	133.182	202.708	146.851	201.131	141.329	202.796	136.953
203.437	105.942	203.796	133	203.216	127.617	203.71	139.587	202.13	133.944	203.796	133
204.439	103.484	204.795	128.488	204.217	114.619	204.713	135.87	203.129	126.828	204.795	128.488
205.441	101.009	205.795	125.134	205.218	108.779	205.715	130.773	204.128	120.579	205.795	125.134
206.443	98.3593	206.794	121.79	206.219	103.452	206.718	127.268	205.127	116.949	206.794	121.79
207.445	95.2407	207.794	118.656	207.22	100.325	207.72	123.403	206.126	111.714	207.794	118.656
208.447	92.8303	208.793	116.328	208.221	96.317	208.722	120.051	207.125	107.38	208.793	116.328
209.449	90.3711	209.793	114.314	209.222	92.3797	209.725	116.599	208.124	105.632	209.793	114.314
210.451	88.1088	210.792	111.902	210.223	88.4918	210.727	113.765	209.123	102.616	210.792	111.902
211.453	85.7146	211.792	109.973	211.224	83.1174	211.73	111.665	210.121	99.4571	211.792	109.973
212.455	84.4072	212.791	109.005	212.225	79.7196	212.732	108.685	211.12	97.917	212.791	109.005
213.457	82.0957	213.791	104.809	213.226	75.8623	213.734	106.575	212.119	96.094	213.791	104.809
214.458	81.2951	214.79	101.608	214.227	75.1386	214.737	104.791	213.118	94.6265	214.79	101.608
215.46	79.2466	215.79	99.3569	215.228	72.4431	215.739	103.243	214.117	93.7894	215.79	99.3569
216.462	79.0969	216.789	98.5406	216.229	70.2088	216.742	100.635	215.116	91.8718	216.789	98.5406
217.464	75.8497	217.788	97.6752	217.23	68.1517	217.744	99.407	216.115	90.357	217.788	97.6752
218.466	76.2313	218.788	96.9221	218.231	65.6761	218.746	97.1986	217.114	89.4687	218.788	96.9221
219.468	76.3199	219.787	96.8911	219.232	63.9739	219.749	97.3317	218.113	88.3545	219.787	96.8911
220.47	73.3311	220.787	96.8258	220.234	61.032	220.751	95.3335	219.112	88.0324	220.787	96.8258
221.472	73.6388	221.786	96.7494	221.235	63.6097	221.754	93.6943	220.111	88.0444	221.786	96.7494
222.474	72.5349	222.786	95.0322	222.236	58.6317	222.756	97.3969	221.11	86.4386	222.786	95.0322
223.476	72.1715	223.785	94.5318	223.237	54.3292	223.759	94.7529	222.109	86.3336	223.785	94.5318
224.478	71.0769	224.785	94.9677	224.238	56.3606	224.761	94.4469	223.108	87.7374	224.785	94.9677
225.48	70.8419	225.784	94.7293	225.239	54.8877	225.763	94.2423	224.107	84.6	225.784	94.7293
226.482	70.1713	226.784	95.3334	226.24	53.2971	226.766	93.2602	225.106	85.5964	226.784	95.3334
227.484	69.9448	227.783	95.0967	227.241	53.5578	227.768	93.7773	226.105	84.1813	227.783	95.0967
228.486	69.4343	228.783	96.3611	228.242	52.8359	228.771	93.4449	227.104	84.5822	228.783	96.3611
229.488	69.4296	229.782	94.0636	229.243	52.0889	229.773	93.2016	228.103	83.4048	229.782	94.0636
230.49	69.762	230.782	96.1588	230.244	51.2869	230.775	92.389	229.102	82.8239	230.782	96.1588
231.492	69.0002	231.781	98.0998	231.245	50.7312	231.778	93.6347	230.101	83.9762	231.781	98.0998
232.494	68.6617	232.781	95.3398	232.246	50.0177	232.78	93.2021	231.1	83.5225	232.781	95.3398
233.496	68.1055	233.78	97.3828	233.247	50.4377	233.783	93.1517	232.099	83.7585	233.78	97.3828
234.498	67.9692	234.78	97.4576	234.248	49.6298	234.785	93.3963	233.098	83.5255	234.78	97.4576
235.5	68.2119	235.779	98.5712	235.249	49.4739	235.787	93.1637	234.097	84.4821	235.779	98.5712
236.502	67.9756	236.778	97.4999	236.25	48.804	236.79	92.6144	235.096	84.0764	236.778	97.4999
237.504	68.5995	237.778	98.3485	237.251	49.3989	237.792	92.8595	236.095	84.7441	237.778	98.3485
238.506	68.5638	238.777	97.4168	238.252	48.888	238.795	93.1762	237.093	84.671	238.777	97.4168
239.508	68.7158	239.777	98.1064	239.253	48.4708	239.797	93.0729	238.092	85.134	239.777	98.1064
240.509	69.2442	240.776	97.7276	240.254	47.1795	240.8	93.7175	239.091	84.1319	240.776	97.7276
241.511	69.0679	241.776	97.8863	241.255	49.539	241.802	93.425	240.09	84.218	241.776	97.8863
242.513	69.469	242.775	99.0524	242.256	49.4202	242.804	93.7361	241.089	83.5149	242.775	99.0524
243.515	70.0994	243.775	99.3013	243.257	49.0902	243.807	93.9945	242.088	84.274	243.775	99.3013
244.517	70.6453	244.774	99.7611	244.258	49.4815	244.809	93.7747	243.087	82.9655	244.774	99.7611
245.519	70.282	245.774	99.7611	245.259	49.7564	245.812	94.1928	244.086	84.3234	245.774	99.7611
246.521	70.9625	246.773	99.7611	246.26	49.7469	246.814	94.4554	245.085	84.2337	246.773	99.7611
247.523	--	247.773	99.7611	247.261	50.4597	247.816	94.0986	246.084	83.7715	247.773	99.7611
248.525	--	248.772	99.7611	248.262	52.8616	248.819	94.7631	247.083	83.7361	248.772	99.7611
249.527	--	249.772	99.7611	249.263	50.8652	249.821	93.8403	248.082	84.3006	249.772	99.7611
250.529	--	250.771	99.7611	250.264	53.0179	250.824	94.4643	249.081	84.1151	250.771	99.7611
251.531	--	251.771	99.7611	251.265	53.5708	251.826	94.5971	250.08	83.8244	251.771	99.7611
252.533	--	252.77	99.7611	252.266	53.5036	252.828	95.0147	251.079	85.0019	252.77	99.7611
253.535	69.0002	253.769	99.7611	253.267	54.5024	253.831	95.8626	252.078	85.0406	253.769	99.7611
254.537	68.6617	254.769	99.7611	254.268	54.3456	254.833	96.2301	253.077	85.3535	254.769	99.7611
255.539	68.1055	255.768	99.7611	255.269	55.3103	255.836	96.748	254.076	87.5359	255.768	99.7611
256.541	67.9692	256.768	99.7611	256.27	55.5406	256.838	96.9856	255.075	88.6529	256.768	99.7611
257.543	68.2119	257.767	99.7611	257.271	54.9605	257.84	97.6457	256.074	89.6789	257.767	99.7611
258.545	67.9756	258.767	99.7611	258.272	56.6506	258.843	97.6888	257.073	90.9923	258.767	99.7611
259.547	68.5995	259.766	99.7611	259.273	56.3855	259.845	99.2336	258.072	91.5033	259.766	99.7611
260.549	--	260.766	99.7611	260.274	55.7723	260.848	99.8555	259.071	91.8828	260.766	99.7611
261.551	--	261.765	99.7611	261.275	55.8799	261.85	101.634	260.07	93.6313	261.765	99.7611
262.553	--	262.765	99.7611	262.276	55.5026	262.853	105.664	261.069	92.7859	262.765	99.7611
263.555	--	263.764	99.7611	263.277	57.3969	263.855	109.241	262.068	93.0413	263.764	99.7611
264.557	--	264.764	99.7611	264.278	55.8968	264.857	108.864	263.067	92.7975	264.764	99.7611
265.559	--	265.763	99.7611	265.279	56.6933	265.86	107.255	264.065	92.7455	265.763	99.7611
266.56	--	266.763	99.7611	266.28	57.4857	266.862	102.294	265.064	94.3096	266.763	99.7611
267.562	--	267.762	99.7611	267.281	--	267.865	--	266.063	95.2389	267.762	99.7611
268.564	--	268.762	99.7611	268.282	--	268.867	--	267.062	95.8569	268.762	99.7611
269.566	--	269.761	99.7611	269.283	--	269.869	--	268.061	103.798	269.761	99.7611
		270.76	99.7611							270.76	99.7611
		271.76	99.7611							271.76	99.7611
		272.759	99.7611							272.759	99.7611
		273.759	99.7611							273.759	99.7611
			105.488								105.488
			104.012								104.012

## Sheet: SI Fig.4
Fig. S4b (Birefringence ratio of the as-prepared hydrogels)			Fig. S4c (Swelling ratio of the as-prepared hydrogels)				Fig. S4d (Birefringence ratio of the equilibrated hydrogels)			Fig. S4f (SAXS data of the equilibrated hydrogels)									Fig. S4f (Orientation degree of NSs)
CNS (wt%)	Light intensity ratio		CNS (wt%)	D/D0	L/L0		CNS (wt%)	Light intensity ratio		CNS (wt%)									CNS (wt%)	Orientation degree
0.5	0.12362		0.5	1.13	1.06		0.5	0.07429		0.5		1		1.5		2			0.5	0.855
1	0.1946		1	1.21825	1.1		1	0.18098		Azimuthal angle (°)	Intensity (arb. units)	Azimuthal angle (°)	Intensity (arb. units)	Azimuthal angle (°)	Intensity (arb. units)	Azimuthal angle (°)	Intensity (arb. units)		1	0.88
1.5	0.47037		1.5	1.3	1.14		1.5	0.22459		90.4518	--	90.763	--	90.0973	66.1312	90.7451	87.3757		1.5	0.867
2	0.67113		2	1.38	1.18		2	0.27193		91.4542	--	91.7652	--	91.0993	63.0323	91.7428	84.6269		2	0.853
										92.4566	--	92.7674	--	92.1012	60.4801	92.7405	85.6976
										93.459	--	93.7696	98.7749	93.1032	63.0323	93.7382	85.2656
										94.4614	--	94.7718	104.212	94.1052	63.0323	94.736	84.159
										95.4639	--	95.774	102.615	95.1072	63.0323	95.7337	84.2676
										96.4663	--	96.7762	102.381	96.1092	63.0323	96.7314	83.8029
										97.4687	--	97.7784	103.159	97.1112	63.0323	97.7291	85.1673
										98.4711	--	98.7806	101.925	98.1131	63.0323	98.7268	85.5725
										99.4735	--	99.7828	102.467	99.1151	63.0323	99.7245	84.0401
										100.476	122.211	100.785	102.821	100.117	63.0323	100.722	84.2114
										101.478	117.789	101.787	102.19	101.119	63.0323	101.72	82.4408
										102.481	113.65	102.789	102.689	102.121	63.0323	102.718	82.0206
										103.483	111.1	103.792	102.166	103.123	63.0323	103.715	82.5938
										104.486	109.842	104.794	102.268	104.125	63.0323	104.713	81.7573
										105.488	108.277	105.796	102.727	105.127	63.0323	105.711	81.0207
										106.49	107.828	106.798	102.139	106.129	63.0323	106.708	80.127
										107.493	106.94	107.8	102.612	107.131	63.0323	107.706	78.9831
										108.495	106.608	108.803	102.437	108.133	71.9627	108.704	78.3638
										109.498	104.197	109.805	102.529	109.135	70.5008	109.702	77.2386
										110.5	103.235	110.807	101.978	110.137	66.1312	110.699	77.743
										111.502	102.048	111.809	102.479	111.139	63.0323	111.697	78.5452
										112.505	101.73	112.811	102.131	112.141	60.4801	112.695	77.503
										113.507	100.574	113.814	102.374	113.143	58.745	113.692	76.2753
										114.51	100.821	114.816	102.699	114.145	56.6974	114.69	74.77
										115.512	99.4922	115.818	102.48	115.147	56.1276	115.688	75.2654
										116.514	97.9528	116.82	102.937	116.149	55.9215	116.686	73.7644
										117.517	96.8214	117.822	102.916	117.151	55.7165	117.683	74.2545
										118.519	95.1896	118.825	103.4	118.153	53.1257	118.681	72.9566
										119.522	94.3748	119.827	102.451	119.155	51.4876	119.679	71.7008
										120.524	94.0618	120.829	103.153	120.157	50.6488	120.676	72.0615
										121.527	93.672	121.831	103.523	121.159	49.8209	121.674	73.0013
										122.529	92.9	122.833	103.514	122.161	46.8964	122.672	72.3954
										123.531	92.208	123.836	103.699	123.163	47.2696	123.67	71.1092
										124.534	91.9489	124.838	103.443	124.165	46.6196	124.667	70.4838
										125.536	91.0196	125.84	103.954	125.167	44.8502	125.665	68.3308
										126.539	91.57	126.842	104.059	126.169	44.2539	126.663	69.0441
										127.541	90.5687	127.844	104.703	127.171	43.066	127.66	68.3286
										128.543	91.532	128.847	104.187	128.173	41.6194	128.658	69.4527
										129.546	90.7798	129.849	105.016	129.175	41.005	129.656	69.4735
										130.548	92.443	130.851	104.783	130.177	40.6778	130.654	67.8739
										131.551	93.7862	131.853	104.487	131.179	39.5051	131.651	68.7419
										132.553	88.2379	132.855	105.119	132.181	38.4971	132.649	67.1123
										133.555	91.084	133.857	104.65	133.183	39.9902	133.647	66.7668
										134.558	90.8193	134.86	105.884	134.185	37.2046	134.644	72.9667
										135.56	90.9648	135.862	104.372	135.187	41.6713	135.642	70.1542
										136.563	92.2321	136.864	107.963	136.188	45.0972	136.64	71.9559
										137.565	92.6433	137.866	106.958	137.19	43.8989	137.638	71.7419
										138.567	94.1877	138.868	102.984	138.192	45.1413	138.635	71.3523
										139.57	94.7311	139.871	107.619	139.194	47.06	139.633	73.7601
										140.572	95.4547	140.873	106.744	140.196	47.061	140.631	74.2673
										141.575	96.5819	141.875	108.401	141.198	50.288	141.628	75.7549
										142.577	97.1169	142.877	109.076	142.2	49.3952	142.626	77.0201
										143.58	97.8345	143.879	110.014	143.202	50.3681	143.624	79.1481
										144.582	98.7293	144.882	111.944	144.204	52.7013	144.621	80.6598
										145.584	99.4644	145.884	112.523	145.206	56.2858	145.619	82.2876
										146.587	100.457	146.886	113.947	146.208	58.6497	146.617	82.5295
										147.589	101.66	147.888	114.618	147.21	61.091	147.615	83.2974
										148.592	102.478	148.89	115.914	148.212	61.5765	148.612	84.7003
										149.594	104.762	149.893	117.057	149.214	61.5157	149.61	87.3507
										150.596	105.889	150.895	119.102	150.216	62.6153	150.608	90.7653
										151.599	109.99	151.897	120.41	151.218	65.5405	151.605	94.4365
										152.601	112.561	152.899	122.341	152.22	70.9221	152.603	101.06
										153.604	115.435	153.901	124.112	153.222	74.7814	153.601	106.53
										154.606	120.01	154.904	126.49	154.224	82.5584	154.599	114.326
										155.608	124.953	155.906	129.772	155.226	88.6852	155.596	122.226
										156.611	129.627	156.908	130.186	156.228	96.4047	156.594	130.677
										157.613	136.03	157.91	134.331	157.23	104.24	157.592	141.947
										158.616	143.5	158.912	137.875	158.232	111.313	158.589	154.159
										159.618	152.014	159.915	142.213	159.234	120.428	159.587	168.298
										160.62	161.288	160.917	146.535	160.236	132.505	160.585	185.91
										161.623	172.112	161.919	151.845	161.238	142.897	161.583	204.338
										162.625	183.195	162.921	157.44	162.24	158.618	162.58	223.466
										163.628	197.053	163.923	164.106	163.242	169.33	163.578	243.949
										164.63	211.364	164.926	169.349	164.244	185.312	164.576	269.111
										165.633	230.589	165.928	177.07	165.246	200.053	165.573	296.072
										166.635	249.789	166.93	185.295	166.248	217.48	166.571	323.909
										167.637	274.379	167.932	193.029	167.25	236.537	167.569	354.527
										168.64	300.507	168.934	201.82	168.252	254.695	168.567	385.634
										169.642	326.357	169.937	212.049	169.254	277.498	169.564	422.737
										170.645	358.883	170.939	220.664	170.256	301.614	170.562	456.044
										171.647	387.668	171.941	230.61	171.258	321.61	171.56	496.639
										172.649	422.362	172.943	240.504	172.26	343.501	172.557	533.035
										173.652	456.813	173.945	248.841	173.262	368.88	173.555	558.838
										174.654	483.709	174.948	260.847	174.264	389.12	174.553	594.559
										175.657	528.603	175.95	268.435	175.266	419.955	175.551	610.892
										176.659	521.682	176.959	278.177	176.268	438.872	176.548	640.38
										177.661	548.943	177.961	286.314	177.27	465.686	177.546	661.574
										178.664	564.075	178.963	291.228	178.272	476.965	178.544	670.101
										179.666	579.02	179.965	299.955	179.274	479.805	179.541	676.781
										180.669	584.303	180.967	303.464	180.276	494.393	180.539	671.903
										181.671	580.212	181.97	284.853	181.278	502.582	181.537	665.569
										182.674	560.432	182.972	290.7	182.28	490.454	182.535	638.287
										182.66	536.987	183.974	271.583	183.282	480.454	183.532	601.845
										183.662	512.618	184.976	267.653	184.284	468.349	184.53	573.255
										184.665	481.725	185.978	255.892	185.286	454.266	185.528	540.817
										185.667	452.7	186.981	245.62	186.288	432.885	186.525	517.714
										186.669	422.617	187.983	236.949	187.29	391.037	187.523	494.328
										187.672	391.468	188.985	225.592	188.292	362.151	188.521	469.068
										188.674	365.887	189.987	217.632	189.294	328.374	189.518	445.622
										189.677	339.748	190.989	207.827	190.296	303.838	190.516	421.058
										190.679	315.927	191.992	198.668	191.298	278.122	191.514	398.87
										191.681	291.673	192.994	190.903	192.3	256.211	192.512	374.553
										192.684	270.223	193.996	181.644	193.301	236.34	193.509	352.473
										193.686	253.597	194.998	174.913	194.303	216.829	194.507	332.244
										194.689	239.149	196	168.011	195.305	200.871	195.505	308.957
										195.691	225.649	197.003	160.734	196.307	185.367	196.502	294.433
										196.693	214.332	198.005	155.532	197.309	167.636	197.5	274.35
										197.696	201.054	199.007	150.559	198.311	153.04	198.498	257.877
										198.698	187.356	200.009	145.858	199.313	141.8	199.496	243.925
										199.701	174.904	201.011	142.037	200.315	130.151	200.493	231.75
										200.703	163.367	202.014	138.392	201.317	120.654	201.491	220.044
										201.706	154.337	203.016	134.708	202.319	116.599	202.489	209.868
										202.708	146.851	204.018	131.558	203.321	108.508	203.486	200.64
										203.71	139.587	205.02	129.221	204.323	105.201	204.484	186.569
										204.713	135.87	206.022	126.916	205.325	99.8002	205.482	177.206
										205.715	130.773	207.025	124.91	206.327	96.3824	206.48	165.52
										206.718	127.268	208.027	123.638	207.329	92.758	207.477	157.218
										207.72	123.403	209.029	120.789	208.331	88.4867	208.475	147.296
										208.722	120.051	210.031	120.363	209.333	83.8994	209.473	140.112
										209.725	116.599	211.033	118.398	210.335	81.2124	210.47	134.437
										210.727	113.765	212.036	116.806	211.337	75.5276	211.468	129.145
										211.73	111.665	213.038	115.907	212.339	74.2561	212.466	121.768
										212.732	108.685	214.04	115.098	213.341	72.7323	213.464	116.105
										213.734	106.575	215.042	113.762	214.343	71.1195	214.461	112.103
										214.737	104.791	216.044	113.711	215.345	69.8764	215.459	108.759
										215.739	103.243	217.047	112.47	216.347	69.8564	216.457	105.474
										216.742	100.635	218.049	112.149	217.349	69.1517	217.454	102.112
										217.744	99.407	219.051	111.357	218.351	67.119	218.452	100.612
										218.746	97.1986	220.053	110.817	219.353	66.2414	219.45	97.5669
										219.749	97.3317	221.055	109.363	220.355	66.8065	220.448	95.8118
										220.751	95.3335	222.058	109.507	221.357	66.6252	221.445	94.3565
										221.754	93.6943	223.06	107.743	222.359	65.5573	222.443	92.8837
										222.756	97.3969	224.062	107.741	223.361	66.5648	223.441	90.6627
										223.759	94.7529	225.064	106.57	224.363	67.2007	224.438	89.7524
										224.761	94.4469	226.066	105.818	225.365	67.6305	225.436	87.36
										225.763	94.2423	227.069	109.231	226.367	66.5282	226.434	86.5786
										226.766	93.2602	228.071	103.182	227.369	69.1526	227.432	84.8182
										227.768	93.7773	229.073	105.563	228.371	68.4484	228.429	84.4707
										228.771	93.4449	230.075	106.21	229.373	66.0099	229.427	83.2417
										229.773	93.2016	231.077	105.221	230.375	67.5763	230.425	83.1412
										230.775	92.389	232.08	105.713	231.377	68.6131	231.422	82.2112
										231.778	93.6347	233.082	105.109	232.379	68.0758	232.42	80.9639
										232.78	93.2021	234.084	105.32	233.381	69.0269	233.418	80.8273
										233.783	93.1517	235.086	104.945	234.383	69.6706	234.415	80.3046
										234.785	93.3963	236.088	104.539	235.385	69.6706	235.413	80.2586
										235.787	93.1637	237.09	104.445	236.387	69.6706	236.411	79.1211
										236.79	92.6144	238.093	104.76	237.389	69.6706	237.409	78.4955
										237.792	92.8595	239.095	104.458	238.391	69.6706	238.406	77.6388
										238.795	93.1762	240.097	104.073	239.393	69.6706	239.404	77.2983
										239.797	93.0729	241.099	103.906	240.395	69.6706	240.402	76.5868
										240.8	93.7175	242.101	104.26	241.397	69.6706	241.399	75.4824
										241.802	93.425	243.104	103.87	242.399	69.6706	242.397	76.6613
										242.804	93.7361	244.106	103.814	243.4	69.6706	243.395	76.6259
										243.807	93.9945	245.108	102.853	244.402	69.6706	244.393	77.496
										244.809	93.7747	246.11	105.048	245.404	69.6706	245.39	77.499
										245.812	94.1928	247.112	102.917	246.406	69.6706	246.388	77.1604
										246.814	94.4554	248.115	102.969	247.408	69.6706	247.386	77.1169
										247.816	94.0986	249.117	103.095	248.41	69.6706	248.383	77.4639
										248.819	94.7631	250.119	102.785	249.412	69.6706	249.381	76.7655
										249.821	93.8403	251.121	103.422	250.414	69.6706	250.379	77.2421
										250.824	94.4643	252.123	103.294	251.416	69.6706	251.377	77.2239
										251.826	94.5971	253.126	102.853	252.418	69.6706	252.374	78.0667
										252.828	95.0147	254.128	103.77	253.42	69.6706	253.372	78.7531
										253.831	95.8626	255.13	102.904	254.422	69.6706	254.37	79.0853
										254.833	96.2301	256.132	103.196	255.424	69.6706	255.367	79.5087
										255.836	96.748	257.134	103.24	256.426	69.6706	256.365	80.114
										256.838	96.9856	258.137	103.189	257.428	69.6706	257.363	79.582
										257.84	97.6457	259.139	103.101	258.43	69.6706	258.361	80.2204
										258.843	97.6888	260.141	102.574	259.432	69.6706	259.358	80.7548
										259.845	99.2336	261.143	103.205	260.434	69.6706	260.356	81.7633
										260.848	99.8555	262.145	103.395	261.436	69.6706	261.354	81.8315
										261.85	101.634	263.148	103.415	262.438	69.6706	262.351	83.0858
										262.853	105.664	264.15	103.044	263.44	69.6706	263.349	85.6511
										263.855	109.241	265.152	103.286	264.442	69.6706	264.347	84.3799
										264.857	108.864	266.154	102.587	265.444	69.6706	265.345	87.1862
										265.86	107.255	267.156	103.751	266.446	69.6706	266.342	85.6902
										266.862	102.294	268.159	103.132	267.448	69.6706	267.34	88.6279
										267.865	--	269.161	102.675	268.45	69.6706	268.338	88.6279
										268.867	107.255		104.941	269.452	69.6706
										269.869	102.294		102.602	270.454	69.6706
													105.892	271.456	69.6706
														272.458	69.6706
														273.46	69.6706
														--	--
														--	--

## Sheet: SI Fig.6
Fig. S6 (SAXS data of the as-prepared hydrogels)
Scattering vector, q (nm-1)	Intensity (arb. units)
0.00513867	0
0.00773645	0
0.0103342	0
0.012932	0
0.0155298	0
0.0181276	0
0.0207254	0
0.0233231	9
0.0259209	9.00001
0.0285187	7.5992
0.0311165	6.96601
0.0337143	6.96601
0.0363121	8.28456
0.0389098	11
0.0415076	6.55818
0.0441054	3.00001
0.0467032	5.54315
0.049301	6.984
0.0518987	10.9445
0.0544965	8.86614
0.0570943	5.96602
0.0596921	5.32553
0.0622899	5.09457
0.0648877	7.85042
0.0674854	8.9947
0.0700832	10.8783
0.072681	9.45934
0.0752788	7.98304
0.0778766	9.52452
0.0804744	9.71924
0.0830721	8.03295
0.0856699	10.1817
0.0882677	13.9831
0.0908655	15.7646
0.0934633	46.5758
0.096061	2910.01
0.0986588	11853.1
0.101257	40699
0.103854	43843
0.106452	47191.7
0.10905	44875.1
0.111648	43594.3
0.114246	41564.1
0.116843	40663.4
0.119441	39174.5
0.122039	38335.9
0.124637	37634.1
0.127234	36633.4
0.129832	36149.8
0.13243	35319
0.135028	34892.6
0.137626	34268.7
0.140223	33902.1
0.142821	33640.5
0.145419	32789.8
0.148017	32408
0.150614	31687
0.153212	31399.4
0.15581	31114.7
0.158408	30312
0.161006	29888.4
0.163603	29154.7
0.166201	28752.6
0.168799	28066
0.171397	27420.9
0.173995	26899.7
0.176592	25722.3
0.17919	25231.2
0.181788	24296.5
0.184386	23672.6
0.186983	22897.3
0.189581	21917.9
0.192179	21345.3
0.194777	20475.6
0.197375	20002
0.199972	19169.9
0.20257	18492.5
0.205168	17892.8
0.207766	17101.3
0.210363	16713.7
0.212961	16011.8
0.215559	15681.4
0.218157	15192.7
0.220755	14599.8
0.223352	14204.1
0.22595	13691.8
0.228548	13469.7
0.231146	13089.4
0.233743	12766.3
0.236341	12430.4
0.238939	12141.7
0.241537	11955.9
0.244135	11523.8
0.246732	11377.3
0.24933	11162.9
0.251928	10921.7
0.254526	10731.8
0.257124	10444.1
0.259721	10292
0.262319	9994.08
0.264917	9916.08
0.267515	9807.54
0.270112	9603.27
0.27271	9486.57
0.275308	9327.33
0.277906	9246.76
0.280504	9091.9
0.283101	9045.8
0.285699	9012.47
0.288297	8859.09
0.290895	8794.49
0.293492	8726.38
0.29609	8699.9
0.298688	8653.44
0.301286	8594.83
0.303884	8534.12
0.306481	8393.16
0.309079	8347.42
0.311677	8272.68
0.314275	8276.69
0.316873	8274.3
0.31947	8211.76
0.322068	8169.04
0.324666	8073.3
0.327264	8025.46
0.329861	7935.63
0.332459	7846.48
0.335057	7770.58
0.337655	7720.21
0.340253	7681.74
0.34285	7568.44
0.345448	7477.08
0.348046	7359.06
0.350644	7219.4
0.353241	7120.16
0.355839	6961.85
0.358437	6856.65
0.361035	6663.72
0.363633	6545.94
0.36623	6434.17
0.368828	6285.76
0.371426	6175.44
0.374024	5938.32
0.376622	5855.02
0.379219	5736.43
0.381817	5559.37
0.384415	5430.35
0.387013	5314.9
0.38961	5227.92
0.392208	5016.07
0.394806	4917.86
0.397404	4826.35
0.400002	4683.17
0.402599	4588.17
0.405197	4434.42
0.407795	4369.42
0.410393	4236.46
0.41299	4178.68
0.415588	4116.72
0.418186	3957.04
0.420784	3897.94
0.423382	3803.37
0.425979	3757.77
0.428577	3692.33
0.431175	3607.48
0.433773	3551.44
0.436371	3473.02
0.438968	3427.59
0.441566	3327.2
0.444164	3277.61
0.446762	3232.18
0.449359	3178.79
0.451957	3148.08
0.454555	3081.7
0.457153	3057.93
0.459751	3005.86
0.462348	2989.51
0.464946	2969.74
0.467544	2909.88
0.470142	2892.99
0.472739	2869.71
0.475337	2847.44
0.477935	2802.72
0.480533	2754.95
0.483131	2729.69
0.485728	2708.51
0.488326	2710.62
0.490924	2705.51
0.493522	2685.37
0.49612	2656.84
0.498717	2616.53
0.501315	2600.21
0.503913	2569.33
0.506511	2576.16
0.509108	2574.15
0.511706	2527.02
0.514304	2497.8
0.516902	2467.11
0.5195	2448.07
0.522097	2409.84
0.524695	2378.88
0.527293	2353.27
0.529891	2331.95
0.532488	2308.31
0.535086	2240.53
0.537684	2216.2
0.540282	2191.07
0.54288	2130.11
0.545477	2083.31
0.548075	2063.73
0.550673	2038.94
0.553271	1986.75
0.555869	1955.67
0.558466	1924.99
0.561064	1872.17
0.563662	1838.3
0.56626	1791.3
0.568857	1765.32
0.571455	1737.7
0.574053	1717.79
0.576651	1693.65
0.579249	1634.09
0.581846	1609.99
0.584444	1588.42
0.587042	1564.92
0.58964	1528.93
0.592237	1490.28
0.594835	1459.48
0.597433	1437.35
0.600031	1427.9
0.602629	1399.7
0.605226	1393.2
0.607824	1383.36
0.610422	1375.94
0.61302	1366.2
0.615618	1329.2
0.618215	1320.63
0.620813	1315.78
0.623411	1317
0.626009	1311.16
0.628606	1297.52
0.631204	1285.46
0.633802	1262.89
0.6364	1261.5
0.638998	1266.34
0.641595	1261.59
0.644193	1257.98
0.646791	1258.04
0.649389	1253.99
0.651986	1257.77
0.654584	1254.82
0.657182	1247.16
0.65978	1261.54
0.662378	1259.89
0.664975	1242.9
0.667573	1237.15
0.670171	1233.69
0.672769	1244.91
0.675367	1247.9
0.677964	1244.07
0.680562	1241.12
0.68316	1232.46
0.685758	1233.82
0.688355	1230.5
0.690953	1233.21
0.693551	1236.02
0.696149	1229.15
0.698747	1226.07
0.701344	1223.19
0.703942	1223.21
0.70654	1218.82
0.709138	1204.21
0.711735	1193.14
0.714333	1176.49
0.716931	1172.41
0.719529	1159.99
0.722127	1143.81
0.724724	1132.81
0.727322	1114.25
0.72992	1110.43
0.732518	1108.8
0.735115	1098.4
0.737713	1079.06
0.740311	1061.24
0.742909	1051.31
0.745507	1046.48
0.748104	1042.74
0.750702	1024.79
0.7533	1020.97
0.755898	1010.75
0.758496	993.705
0.761093	991.828
0.763691	983.334
0.766289	973.047
0.768887	957.885
0.771484	950.483
0.774082	941.726
0.77668	927.429
0.779278	917.782
0.781876	903.99
0.784473	915.7
0.787071	913.912
0.789669	905.995
0.792267	900.336
0.794864	881.329
0.797462	888.792
0.80006	892.761
0.802658	877.014
0.805256	875.77
0.807853	876.901
0.810451	867.466
0.813049	854.705
0.815647	851.657
0.818245	853.213
0.820842	855.955
0.82344	850.722
0.826038	850.945
0.828636	851.357
0.831233	841.043
0.833831	844.934
0.836429	849.431
0.839027	848.253
0.841625	840.841
0.844222	833.671
0.84682	829.606
0.849418	825.755
0.852016	834.891
0.854613	837.41
0.857211	833.873
0.859809	829.458
0.862407	818.974
0.865005	805.597
0.867602	803.287
0.8702	816.399
0.872798	808.993
0.875396	791.256
0.877994	786.987
0.880591	781.205
0.883189	777.571
0.885787	774.517
0.888385	771.476
0.890982	767.981
0.89358	759.221
0.896178	757.214
0.898776	749.543
0.901374	732.363
0.903971	729.868
0.906569	730.498
0.909167	727.638
0.911765	717.537
0.914362	706.306
0.91696	702.061
0.919558	699.209
0.922156	692.321
0.924754	681.249
0.927351	672.772
0.929949	664.659
0.932547	659.155
0.935145	650.48
0.937743	638.076
0.94034	632.421
0.942938	628.377
0.945536	625.933
0.948134	621.629
0.950731	618.982
0.953329	612.604
0.955927	600.091
0.958525	598.043
0.961123	597.74
0.96372	594.181
0.966318	589.293
0.968916	585.893
0.971514	580.231
0.974111	574.968
0.976709	573.428
0.979307	573.332
0.981905	577.89
0.984503	570.613
0.9871	560.935
0.989698	557.893
0.992296	551.649
0.994894	552.087
0.997491	547.618
1.00009	538.505
1.00269	539.238
1.00528	539.034
1.00788	538.806
1.01048	535.93
1.01308	527.8
1.01568	525.536
1.01827	524.372
1.02087	526.237
1.02347	526.761
1.02607	522.65
1.02866	523.714
1.03126	526.158
1.03386	520.217
1.03646	515.804
1.03906	513.689
1.04165	508.607
1.04425	507.841
1.04685	505.97
1.04945	503.586
1.05204	499.328
1.05464	495.944
1.05724	498.346
1.05984	494.652
1.06244	491.049
1.06503	489.093
1.06763	485.723
1.07023	484.486
1.07283	483.972
1.07543	478.986
1.07802	472.357
1.08062	467.997
1.08322	465.178
1.08582	463.92
1.08841	461.482
1.09101	455.093
1.09361	450.113
1.09621	448.837
1.09881	445.388
1.1014	441.192
1.104	437.345
1.1066	435.003
1.1092	431.161
1.11179	427.194
1.11439	298.206
1.11699	70.08
1.11959	1.0488
1.12219	0.0340416
1.12478	0.0340418
1.12738	0.034042
1.12998	0.0340422
1.13258	0.0340424
1.13517	0.0340426
1.13777	0.0340428
1.14037	0.0340429
1.14297	0.0340431
1.14557	105.782
1.14816	321.027
1.15076	393.771
1.15336	396.442
1.15596	398.648
1.15855	395.309
1.16115	392.592
1.16375	390.721
1.16635	388.016
1.16895	381.675
1.17154	381.736
1.17414	385.955
1.17674	382.968
1.17934	385.999
1.18193	382.986
1.18453	376.204
1.18713	381.561
1.18973	382.676
1.19233	378.533
1.19492	372.092
1.19752	366.833
1.20012	374.83
1.20272	375.549
1.20531	372.616
1.20791	372.765
1.21051	373.785
1.21311	369.959
1.21571	365.781

## Sheet: SI Fig.7
Fig. S7b (Varying dimensions of hydrogels)
	Anisotropic composite hydrogel			Isotropic PNIPAm gel
Time (s)	L/L0	D/D0	V/V0	L/L0
0	1	1	1	1
1	0.9349	1.03855	0.99662	1.00112
2	0.87412	1.07371	0.99324	1.00773
3	0.80095	1.11182	0.99499	0.99009
5	0.84475	1.08972	0.99189	1.00313
6	0.88005	1.06039	0.99493	0.98955
7	0.91765	1.04539	0.99662	1.00285
8	0.94608	1.02304	1	0.99018
10	0.96256	1.00908	1	0.98011
12	0.97824	1.00628	1	0.99058
14	0.98609	1.00349	1	0.99298
16	0.99393	1.0007	1	0.99532
18	0.99785	1.0007	1	0.99925
20	0.99785	1.0007	1	0.99925
21	0.92151	1.03873	0.99932	0.99427
22	0.85332	1.09455	0.99324	1.02231
23	0.79415	1.11873	0.99324	0.99392
25	0.83437	1.0893	0.99662	0.99004
26	0.88814	1.05246	0.99662	0.98376
27	0.92016	1.03324	0.99662	0.98235
28	0.94199	1.02774	1	0.99497
30	0.96155	1.01656	1	0.99367
32	0.97528	1.00874	1	0.9924
34	0.989	1.00251	1	0.99398
36	0.99116	0.99972	1	0.99061
38	0.99175	0.99693	1	0.98566
40	0.99175	0.99693	1	0.98566
41	0.8993	1.04118	1	0.9749
42	0.84498	1.08555	0.99662	0.99573
43	0.79374	1.11373	0.99662	0.98455
45	0.8421	1.08939	0.99831	0.99938
46	0.8874	1.05464	0.99966	0.98702
47	0.92929	1.03142	1	0.98862
48	0.94226	1.02304	1	0.98619
50	0.96008	1.01933	1	0.99756
52	0.97185	1.01115	1	0.99363
54	0.98165	1.00277	1	0.98709
56	0.98361	0.99997	1	0.98356
58	0.98361	0.99718	1	0.97807
60	0.98361	0.99718	1	0.97807

[truncated: 9 more sheets: SI Fig.8, SI Fig.9, SI Fig.10, SI Fig.11, SI FIg.15, SI Fig.21, SI Fig.23, SI Fig.24, SI Fig.25]
